# Supplementary material for: Synthesis, crystal structure and photophysical properties of chlorido­[(E)-3-hy­droxy-2-methyl-6-(quinolin-8-yldiazen­yl)phenolato]copper(II) monohydrate
Source: Acta Crystallogr E Crystallogr Commun. 2022 Apr 5;78(Pt 5):473–6. doi: 10.1107/S2056989022003437 (PMC9069510; doi:10.1107/S2056989022003437)
Supplement: Supplementary file 1 [file e-78-00473-sup1.cif]

##############################################################################
#                                                                            #
# This CIF contains the data in a paper accepted for publication in          #
# Acta Crystallographica Section E. It conforms to the requirements of       #
# Notes for Authors for Acta Crystallographica Section E, and has been       #
# peer reviewed under the auspices of the IUCr Commission on Journals.       #
#                                                                            #
# Full details of the Crystallographic Information File format               #
# are given in the paper "The Crystallographic Information File (CIF):       #
# a New Standard Archive File for Crystallography" by S. R. Hall, F. H.      #
# Allen and I. D. Brown [Acta Cryst. (1991), A47, 655-685].                  #
#                                                                            #
# The current version of the core CIF dictionary is obtainable from          #
# ftp://ftp.iucr.org/pub/cif_core.dic.                                       #
#                                                                            #
# Software is freely available for graphical display of the structure(s)     #
# in this CIF. For information consult the CIF software page                 #
# http://www.iucr.org/resources/cif/software.                                #
#                                                                            #
# This file may be used for bona fide research purposes within the           #
# scientific community so long as proper attribution is given to the journal # 
# article from which it was obtained.                                        #
#                                                                            #
##############################################################################
data_I
_audit_creation_method     'SHELXL-2017/1'
_journal_date_recd_electronic     2022-03-03
_journal_date_accepted     2022-03-27
_journal_name_full     'Acta Crystallographica, Section E'
_journal_year     2022
_journal_volume     78
_journal_issue      5
_journal_page_first     0
_journal_page_last     0
_journal_paper_category     GM
_journal_paper_doi     10.1107/S2056989022003437
_journal_coeditor_code     YZ2018
_publ_contact_author_name     'Chihiro Kachi-Terajima'
_publ_contact_author_address
;
Department of Chemistry, Faculty of Science, Toho University
2-2-1 Miyama, Funabashi, Chiba 274-8510, Japan.
;
_publ_contact_author_email     'chihiro.kachi@chem.sci.toho-u.ac.jp'
_publ_contact_author_fax     '+81-47-472-1319'
_publ_contact_author_phone     '+81-47-472-1319'
_publ_section_title
;\
Synthesis, crystal structure and photophysical properties of
chlorido[(<i>E</i>)-3-hydroxy-2-methyl-6-(quinolin-8-yldiazenyl)phenolato]\
copper(II) monohydrate
;
loop_
    _publ_author_name
    _publ_author_footnote
    _publ_author_address
    'Kachi-Terajima, Chihiro' .
;
Department of Chemistry, Faculty of Science, Toho University
2-2-1 Miyama, Funabashi, Chiba 274-8510,
Japan
;
    'Hagiwara, Seiya' .
;
Department of Chemistry, Faculty of Science, Toho University
2-2-1 Miyama, Funabashi, Chiba 274-8510,
Japan
;
_publ_section_synopsis
;
A copper(II) complex with the
(<i>E</i>)-2-methyl-4-(quinolin-8-yldiazenyl)benzene-1,3-diol ligand was
prepared and structurally characterized. The UV--Vis absorption spectra of the
ligand and the complex are reported.
;
_chemical_name_systematic
;\
Chlorido\
[(<i>E</i>)-3-hydroxy-2-methyl-6-(quinolin-8-yldiazenyl)phenolato]copper(II)
monohydrate
;
_chemical_name_common     ?
_chemical_formula_moiety     'C16 H12 Cl Cu N3 O2, H2 O'
_chemical_formula_sum     'C16 H14 Cl Cu N3 O3'
_chemical_formula_iupac     '[Cu (C16 H12 N3 O2) Cl], H2 O'
_chemical_formula_weight     395.29
_chemical_melting_point     ?
_space_group_crystal_system     monoclinic
_space_group_name_H-M_alt     'P 21/n'
_space_group_name_Hall     '-P 2yn'
loop_
    _space_group_symop_operation_xyz
    'x, y, z'
    '-x+1/2, y+1/2, -z+1/2'
    '-x, -y, -z'
    'x-1/2, -y-1/2, z-1/2'
_cell_length_a     3.7711(4)
_cell_length_b     26.451(3)
_cell_length_c     15.0864(15)
_cell_angle_alpha     90
_cell_angle_beta     97.100(2)
_cell_angle_gamma     90
_cell_volume     1493.3(3)
_cell_formula_units_Z     4
_cell_measurement_reflns_used     1510
_cell_measurement_theta_min     2.72
_cell_measurement_theta_max     24.25
_cell_measurement_temperature     100
_exptl_crystal_description     plate
_exptl_crystal_colour     brown
_exptl_crystal_size_max     0.440
_exptl_crystal_size_mid     0.090
_exptl_crystal_size_min     0.020
_exptl_crystal_density_diffrn     1.758
_exptl_crystal_density_meas     ?
_exptl_crystal_density_method     ?
_exptl_crystal_F_000     804
_exptl_absorpt_coefficient_mu     1.663
_exptl_absorpt_correction_type     multi-scan
_exptl_absorpt_process_details
;
(SADABS; Krause <i>et al.</i>,  2015)
;
_exptl_absorpt_correction_T_min     0.6287
_exptl_absorpt_correction_T_max     0.7452
_diffrn_ambient_temperature     100
_diffrn_source     ?
_diffrn_radiation_type     MoK\a
_diffrn_radiation_wavelength     0.71073
_diffrn_measurement_device_type     'Bruker APEXII CCD'
_diffrn_measurement_method     '\f and \w scans'
_diffrn_detector_area_resol_mean     ?
_diffrn_reflns_number     8133
_diffrn_reflns_av_R_equivalents     0.0492
_diffrn_reflns_av_unetI/netI     0.0565
_diffrn_reflns_theta_min     2.055
_diffrn_reflns_theta_max     25.348
_diffrn_reflns_theta_full     25.242
_diffrn_measured_fraction_theta_max     0.998
_diffrn_measured_fraction_theta_full     0.999
_diffrn_reflns_limit_h_min     -4
_diffrn_reflns_limit_h_max     4
_diffrn_reflns_limit_k_min     -21
_diffrn_reflns_limit_k_max     31
_diffrn_reflns_limit_l_min     -17
_diffrn_reflns_limit_l_max     18
_refine_special_details     ?
_reflns_number_total     2746
_reflns_number_gt     2132
_reflns_threshold_expression     'I > 2\s(I)'
_refine_ls_structure_factor_coef     Fsqd
_refine_ls_matrix_type     full
_refine_ls_R_factor_all     0.0534
_refine_ls_R_factor_gt     0.0362
_refine_ls_wR_factor_gt     0.0742
_refine_ls_wR_factor_ref     0.0813
_refine_ls_goodness_of_fit_ref     1.044
_refine_ls_restrained_S_all     1.044
_refine_ls_number_reflns     2746
_refine_ls_number_parameters     230
_refine_ls_number_restraints     0
_refine_ls_hydrogen_treatment     mixed
_refine_ls_weighting_scheme     calc
_refine_ls_weighting_details
              'w=1/[\s^2^(Fo^2^)+(0.0286P)^2^+0.6665P] where P=(Fo^2^+2Fc^2^)/3'
_atom_sites_solution_hydrogens     mixed
_atom_sites_solution_primary     dual
_atom_sites_solution_secondary     ?
_refine_ls_shift/su_max     0.001
_refine_ls_shift/su_mean     0.000
_refine_diff_density_max     0.422
_refine_diff_density_min     -0.411
_refine_ls_extinction_method     none
_refine_ls_extinction_coef     .
loop_
    _atom_type_symbol
    _atom_type_description
    _atom_type_scat_dispersion_real
    _atom_type_scat_dispersion_imag
    _atom_type_scat_source
    'C' 'C' 0.0033 0.0016
                         'International Tables Vol C Tables 4.2.6.8 and 6.1.1.4'
    'H' 'H' 0.0000 0.0000
                         'International Tables Vol C Tables 4.2.6.8 and 6.1.1.4'
    'Cl' 'Cl' 0.1484 0.1585
                         'International Tables Vol C Tables 4.2.6.8 and 6.1.1.4'
    'Cu' 'Cu' 0.3201 1.2651
                         'International Tables Vol C Tables 4.2.6.8 and 6.1.1.4'
    'N' 'N' 0.0061 0.0033
                         'International Tables Vol C Tables 4.2.6.8 and 6.1.1.4'
    'O' 'O' 0.0106 0.0060
                         'International Tables Vol C Tables 4.2.6.8 and 6.1.1.4'
_computing_data_collection
;
APEX2 (Bruker, 2014)
;
_computing_cell_refinement
;
SAINT (Bruker, 2014)
;
_computing_data_reduction
;
SAINT (Bruker, 2014)
;
_computing_structure_solution
;
<i>SHELXT2014/5</i> (Sheldrick, 2015a)
;
_computing_structure_refinement
;
<i>SHELXL2017/1</i> (Sheldrick, 2015b)
;
_computing_molecular_graphics
;
SHELXTL (Sheldrick, 2008)
;
_computing_publication_material
;
SHELXTL (Sheldrick, 2008)
;
loop_
    _atom_site_type_symbol
    _atom_site_label
    _atom_site_fract_x
    _atom_site_fract_y
    _atom_site_fract_z
    _atom_site_U_iso_or_equiv
    _atom_site_adp_type
    _atom_site_calc_flag
    _atom_site_occupancy
    _atom_site_disorder_assembly
    _atom_site_disorder_group
    C C1 0.9143(9) 1.03984(12) 0.8827(2) 0.0157(7) Uani d 1 . .
    H H1 0.822246 1.026099 0.933371 0.019 Uiso calc 1 . .
    C C2 0.9909(9) 1.09143(12) 0.8821(2) 0.0162(7) Uani d 1 . .
    H H2 0.951775 1.111932 0.931701 0.019 Uiso calc 1 . .
    C C3 1.1222(9) 1.11240(12) 0.8101(2) 0.0176(8) Uani d 1 . .
    H H3 1.174056 1.147528 0.809169 0.021 Uiso calc 1 . .
    C C4 1.1803(9) 1.08129(12) 0.7369(2) 0.0146(7) Uani d 1 . .
    C C5 1.3129(9) 1.09847(12) 0.6585(2) 0.0156(8) Uani d 1 . .
    H H5 1.371662 1.133133 0.652668 0.019 Uiso calc 1 . .
    C C6 1.3564(8) 1.06562(12) 0.5914(2) 0.0154(7) Uani d 1 . .
    H H6 1.440700 1.077948 0.538699 0.018 Uiso calc 1 . .
    C C7 1.2798(8) 1.01391(12) 0.5981(2) 0.0140(7) Uani d 1 . .
    H H7 1.314425 0.991581 0.550631 0.017 Uiso calc 1 . .
    C C8 1.1548(8) 0.99580(12) 0.6736(2) 0.0124(7) Uani d 1 . .
    C C9 1.0988(8) 1.02935(12) 0.7434(2) 0.0127(7) Uani d 1 . .
    C C10 1.0113(9) 0.86492(12) 0.6316(2) 0.0140(7) Uani d 1 . .
    C C11 0.8938(8) 0.83965(12) 0.7082(2) 0.0132(7) Uani d 1 . .
    C C12 0.8113(9) 0.78725(12) 0.7008(2) 0.0151(7) Uani d 1 . .
    C C13 0.8379(9) 0.76272(12) 0.6209(2) 0.0164(8) Uani d 1 . .
    C C14 0.9591(9) 0.78717(13) 0.5468(2) 0.0184(8) Uani d 1 . .
    H H14 0.979522 0.768954 0.493360 0.022 Uiso calc 1 . .
    C C15 1.0453(9) 0.83666(12) 0.5529(2) 0.0160(7) Uani d 1 . .
    H H15 1.130421 0.852982 0.503555 0.019 Uiso calc 1 . .
    C C16 0.6924(9) 0.75947(12) 0.7792(2) 0.0180(8) Uani d 1 . .
    H H16A 0.534473 0.731513 0.757445 0.027 Uiso calc 1 . .
    H H16B 0.563395 0.782752 0.814287 0.027 Uiso calc 1 . .
    H H16C 0.901857 0.746056 0.816731 0.027 Uiso calc 1 . .
    Cl Cl1 0.5361(2) 0.92919(3) 0.91540(5) 0.0160(2) Uani d 1 . .
    Cu Cu1 0.90089(11) 0.93390(2) 0.80589(2) 0.01287(13) Uani d 1 . .
    H H2A 0.747(11) 0.7051(16) 0.563(3) 0.045(14) Uiso d 1 . .
    H H3W 0.853(12) 0.6570(17) 0.448(3) 0.043(18) Uiso d 1 . .
    H H4W 0.533(15) 0.674(2) 0.412(4) 0.09(2) Uiso d 1 . .
    N N1 0.9636(7) 1.00915(10) 0.81610(16) 0.0126(6) Uani d 1 . .
    N N2 1.0654(7) 0.94509(10) 0.69027(17) 0.0141(6) Uani d 1 . .
    N N3 1.0982(7) 0.91430(10) 0.62523(17) 0.0131(6) Uani d 1 . .
    O O1 0.8645(6) 0.86267(8) 0.78313(14) 0.0157(5) Uani d 1 . .
    O O2 0.7473(7) 0.71334(9) 0.61565(17) 0.0225(6) Uani d 1 . .
    O O3 0.7360(10) 0.67746(11) 0.44880(19) 0.0275(7) Uani d 1 . .
loop_
    _atom_site_aniso_label
    _atom_site_aniso_U_11
    _atom_site_aniso_U_22
    _atom_site_aniso_U_33
    _atom_site_aniso_U_12
    _atom_site_aniso_U_13
    _atom_site_aniso_U_23
    C1 0.0175(19) 0.0184(18) 0.0110(16) 0.0034(15) 0.0011(14) 0.0007(15)
    C2 0.0185(19) 0.0147(18) 0.0144(17) 0.0026(15) -0.0016(15) -0.0033(15)
    C3 0.023(2) 0.0077(17) 0.0206(18) 0.0023(14) -0.0033(15) -0.0017(15)
    C4 0.0135(18) 0.0114(17) 0.0180(17) 0.0024(14) -0.0012(15) 0.0000(14)
    C5 0.0162(19) 0.0076(17) 0.0223(19) -0.0023(14) -0.0001(15) 0.0044(15)
    C6 0.0148(18) 0.0175(18) 0.0136(16) -0.0015(15) 0.0006(14) 0.0045(15)
    C7 0.0126(17) 0.0162(18) 0.0136(16) 0.0003(14) 0.0029(14) -0.0019(15)
    C8 0.0114(17) 0.0126(17) 0.0131(16) 0.0020(14) 0.0004(13) 0.0018(14)
    C9 0.0106(17) 0.0144(18) 0.0122(16) 0.0017(13) -0.0027(14) -0.0006(14)
    C10 0.0137(18) 0.0123(17) 0.0160(17) 0.0007(14) 0.0010(14) -0.0014(14)
    C11 0.0107(17) 0.0137(17) 0.0145(16) 0.0017(14) -0.0011(14) 0.0000(14)
    C12 0.0168(19) 0.0120(17) 0.0168(17) -0.0014(14) 0.0029(14) -0.0002(15)
    C13 0.020(2) 0.0086(17) 0.0205(18) 0.0002(14) 0.0003(15) -0.0002(15)
    C14 0.025(2) 0.0156(18) 0.0142(17) 0.0045(15) 0.0025(15) -0.0033(15)
    C15 0.0218(19) 0.0124(18) 0.0142(16) -0.0021(15) 0.0043(15) -0.0009(15)
    C16 0.022(2) 0.0126(17) 0.0196(18) -0.0015(15) 0.0036(16) -0.0004(15)
    Cl1 0.0190(4) 0.0161(4) 0.0137(4) 0.0011(4) 0.0049(3) 0.0009(3)
    Cu1 0.0193(2) 0.0089(2) 0.0110(2) -0.00015(17) 0.00432(16) -0.00005(17)
    N1 0.0161(15) 0.0102(14) 0.0112(13) 0.0040(12) 0.0011(12) -0.0001(12)
    N2 0.0178(16) 0.0110(14) 0.0141(14) -0.0007(12) 0.0046(12) 0.0001(12)
    N3 0.0165(16) 0.0110(14) 0.0115(14) -0.0005(12) 0.0004(12) -0.0012(12)
    O1 0.0262(14) 0.0087(11) 0.0130(11) -0.0012(10) 0.0051(10) -0.0013(10)
    O2 0.0403(17) 0.0093(13) 0.0195(14) -0.0043(11) 0.0095(12) -0.0056(11)
    O3 0.040(2) 0.0172(15) 0.0252(15) -0.0017(15) 0.0047(15) -0.0014(13)
_geom_special_details
;
 All esds (except the esd in the dihedral angle between two l.s. planes)
 are estimated using the full covariance matrix.  The cell esds are taken
 into account individually in the estimation of esds in distances, angles
 and torsion angles; correlations between esds in cell parameters are only
 used when they are defined by crystal symmetry.  An approximate (isotropic)
 treatment of cell esds is used for estimating esds involving l.s. planes.
;
loop_
    _geom_bond_atom_site_label_1
    _geom_bond_atom_site_label_2
    _geom_bond_site_symmetry_2
    _geom_bond_distance
    _geom_bond_publ_flag
    C1 N1 . 1.323(4) ?
    C1 C2 . 1.395(5) ?
    C1 H1 . 0.9500 ?
    C2 C3 . 1.366(4) ?
    C2 H2 . 0.9500 ?
    C3 C4 . 1.416(4) ?
    C3 H3 . 0.9500 ?
    C4 C9 . 1.414(4) ?
    C4 C5 . 1.415(4) ?
    C5 C6 . 1.359(4) ?
    C5 H5 . 0.9500 ?
    C6 C7 . 1.404(4) ?
    C6 H6 . 0.9500 ?
    C7 C8 . 1.372(4) ?
    C7 H7 . 0.9500 ?
    C8 C9 . 1.412(4) ?
    C8 N2 . 1.413(4) ?
    C9 N1 . 1.374(4) ?
    C10 N3 . 1.353(4) ?
    C10 C15 . 1.423(4) ?
    C10 C11 . 1.451(4) ?
    C11 O1 . 1.300(4) ?
    C11 C12 . 1.422(4) ?
    C12 C13 . 1.383(4) ?
    C12 C16 . 1.506(4) ?
    C13 O2 . 1.350(4) ?
    C13 C14 . 1.417(4) ?
    C14 C15 . 1.349(4) ?
    C14 H14 . 0.9500 ?
    C15 H15 . 0.9500 ?
    C16 H16A . 0.9800 ?
    C16 H16B . 0.9800 ?
    C16 H16C . 0.9800 ?
    Cl1 Cu1 . 2.2803(8) ?
    Cl1 Cu1 1_455 2.7395(10) ?
    Cu1 O1 . 1.917(2) ?
    Cu1 N2 . 1.945(2) ?
    Cu1 N1 . 2.008(3) ?
    N2 N3 . 1.293(3) ?
    O2 H2A . 0.82(4) ?
    O3 H3W . 0.70(4) ?
    O3 H4W . 0.89(6) ?
loop_
    _geom_angle_atom_site_label_1
    _geom_angle_atom_site_label_2
    _geom_angle_atom_site_label_3
    _geom_angle_site_symmetry_1
    _geom_angle_site_symmetry_3
    _geom_angle
    _geom_angle_publ_flag
    N1 C1 C2 . . 123.2(3) ?
    N1 C1 H1 . . 118.4 ?
    C2 C1 H1 . . 118.4 ?
    C3 C2 C1 . . 119.9(3) ?
    C3 C2 H2 . . 120.1 ?
    C1 C2 H2 . . 120.1 ?
    C2 C3 C4 . . 119.4(3) ?
    C2 C3 H3 . . 120.3 ?
    C4 C3 H3 . . 120.3 ?
    C9 C4 C5 . . 118.2(3) ?
    C9 C4 C3 . . 117.0(3) ?
    C5 C4 C3 . . 124.8(3) ?
    C6 C5 C4 . . 120.3(3) ?
    C6 C5 H5 . . 119.8 ?
    C4 C5 H5 . . 119.8 ?
    C5 C6 C7 . . 121.6(3) ?
    C5 C6 H6 . . 119.2 ?
    C7 C6 H6 . . 119.2 ?
    C8 C7 C6 . . 119.7(3) ?
    C8 C7 H7 . . 120.2 ?
    C6 C7 H7 . . 120.2 ?
    C7 C8 C9 . . 119.9(3) ?
    C7 C8 N2 . . 126.4(3) ?
    C9 C8 N2 . . 113.8(3) ?
    N1 C9 C8 . . 117.1(3) ?
    N1 C9 C4 . . 122.6(3) ?
    C8 C9 C4 . . 120.3(3) ?
    N3 C10 C15 . . 113.6(3) ?
    N3 C10 C11 . . 127.0(3) ?
    C15 C10 C11 . . 119.4(3) ?
    O1 C11 C12 . . 118.9(3) ?
    O1 C11 C10 . . 122.9(3) ?
    C12 C11 C10 . . 118.2(3) ?
    C13 C12 C11 . . 119.1(3) ?
    C13 C12 C16 . . 121.0(3) ?
    C11 C12 C16 . . 119.8(3) ?
    O2 C13 C12 . . 117.4(3) ?
    O2 C13 C14 . . 119.9(3) ?
    C12 C13 C14 . . 122.6(3) ?
    C15 C14 C13 . . 119.2(3) ?
    C15 C14 H14 . . 120.4 ?
    C13 C14 H14 . . 120.4 ?
    C14 C15 C10 . . 121.4(3) ?
    C14 C15 H15 . . 119.3 ?
    C10 C15 H15 . . 119.3 ?
    C12 C16 H16A . . 109.5 ?
    C12 C16 H16B . . 109.5 ?
    H16A C16 H16B . . 109.5 ?
    C12 C16 H16C . . 109.5 ?
    H16A C16 H16C . . 109.5 ?
    H16B C16 H16C . . 109.5 ?
    Cu1 Cl1 Cu1 . 1_455 96.97(3) ?
    O1 Cu1 N2 . . 90.72(10) ?
    O1 Cu1 N1 . . 173.25(9) ?
    N2 Cu1 N1 . . 82.56(10) ?
    O1 Cu1 Cl1 . . 92.28(6) ?
    N2 Cu1 Cl1 . . 161.09(9) ?
    N1 Cu1 Cl1 . . 94.27(7) ?
    O1 Cu1 Cl1 . 1_655 95.81(7) ?
    N2 Cu1 Cl1 . 1_655 101.29(8) ?
    N1 Cu1 Cl1 . 1_655 85.00(8) ?
    Cl1 Cu1 Cl1 . 1_655 96.97(3) ?
    C1 N1 C9 . . 118.0(3) ?
    C1 N1 Cu1 . . 129.8(2) ?
    C9 N1 Cu1 . . 112.1(2) ?
    N3 N2 C8 . . 114.6(2) ?
    N3 N2 Cu1 . . 131.0(2) ?
    C8 N2 Cu1 . . 114.40(19) ?
    N2 N3 C10 . . 120.5(3) ?
    C11 O1 Cu1 . . 127.15(19) ?
    C13 O2 H2A . . 107(3) ?
    H3W O3 H4W . . 114(5) ?
loop_
    _geom_hbond_atom_site_label_D
    _geom_hbond_atom_site_label_H
    _geom_hbond_atom_site_label_A
    _geom_hbond_site_symmetry_A
    _geom_hbond_distance_DH
    _geom_hbond_distance_HA
    _geom_hbond_distance_DA
    _geom_hbond_angle_DHA
    _geom_hbond_publ_flag
    C14 H14 O3 . 0.95 2.65 3.318(4) 128.1 yes
    O2 H2A O3 . 0.82(4) 1.87(4) 2.686(4) 172(4) yes
    O3 H3W Cl1 4_675 0.70(4) 2.45(4) 3.104(3) 157(5) yes
    O3 H4W O1 4_575 0.89(6) 2.20(6) 2.911(4) 136(4) yes
_shelx_space_group_comment
;
The symmetry employed for this shelxl refinement is uniquely defined
by the following loop, which should always be used as a source of
symmetry information in preference to the above space-group names.
They are only intended as comments.
;
_shelx_estimated_absorpt_T_min     0.528
_shelx_estimated_absorpt_T_max     0.968
_shelx_hkl_file
;
   1   0   0    2.50    2.20
   2   0   0  374.46   18.80
   3   0   0   -3.00    4.30
  -4   0   0   62.59   12.50
   0  -1   0    0.00    0.10
   0  -1   0    0.00    0.10
   0   1   0    0.30    0.20
   0   1   0    0.00    0.10
   1  -1   0 4232.68  105.09
   1   1   0 4527.35  106.09
   2  -1   0  200.18   13.10
   2   1   0  216.48   13.90
   3  -1   0   74.09   11.30
   3   1   0   63.49   11.00
  -4   1   0    7.70    7.20
   0   2   0   -0.20    0.20
   1   2   0 1137.99   33.20
   2  -2   0  666.63   25.40
   2   2   0  635.44   26.70
  -3   2   0  415.16   23.00
   3   2   0  386.46   23.90
   4   2   0   66.59   13.90
  -4   2   0   72.39   14.00
   0   3   0    2.30    0.90
   0   3   0    1.70    1.00
  -1  -3   0   41.50    3.80
  -1   3   0   45.40    4.80
   1   3   0   45.60    5.80
   2   3   0   72.39    9.90
  -2   3   0   92.89   10.00
   3   3   0    4.40    5.00
  -3   3   0    7.60    5.10
  -4   3   0    5.10    7.10
   4   3   0    0.60    7.70
   0   4   0    2.90    1.40
   0   4   0    2.00    1.10
  -1  -4   0 1407.06   35.50
   1   4   0 1386.06   40.20
  -1   4   0 1404.56   37.40
  -2  -4   0  128.29    8.30
  -2   4   0  150.38   10.80
   2   4   0  150.28   12.00
  -3  -4   0  152.58   13.00
  -3   4   0  153.48   15.30
   3   4   0  138.39   16.50
   4   4   0    2.80    8.10
  -4   4   0   -2.90    5.90
   0   5   0    0.40    1.00
   0   5   0    1.70    1.60
  -1  -5   0   23.00    2.90
  -1   5   0   27.50    3.80
   1   5   0   21.50    3.30
   1   5   0   20.00    4.10
  -2  -5   0   25.40    4.40
  -2   5   0   31.90    5.90
   2   5   0   24.50    6.30
  -3  -5   0   20.40    5.20
   3   5   0   44.40   10.40
  -3   5   0   28.20    7.60
   4   5   0   -1.90    6.90
  -4   5   0    9.70    6.60
   0   6   0 2721.53   67.69
   0   6   0 2783.52   66.89
  -1  -6   0    5.20    1.80
   1   6   0   -0.10    2.00
  -1   6   0    3.90    2.20
   1   6   0    5.10    1.80
  -2  -6   0  216.38   10.70
  -2   6   0  227.28   13.20
   2   6   0  245.58   16.20
  -3  -6   0  176.38   12.10
  -3   6   0  163.08   16.20
   3   6   0  171.58   19.70
  -4   6   0   34.90   10.00
   4   6   0   49.60   13.50
   0   7   0    2.90    1.80
   0   7   0    1.40    1.60
  -1  -7   0    4.70    1.90
   1   7   0    4.30    2.70
  -1   7   0    2.90    2.00
   1   7   0    5.20    1.90
  -2  -7   0    1.60    2.00
   2   7   0    3.00    3.50
  -2   7   0    1.20    2.70
  -3  -7   0  110.69   10.80
   3   7   0  158.98   19.10
  -3   7   0  124.99   13.60
  -4   7   0    4.50    6.50
   4   7   0   -6.30    6.70
   0   8   0 1766.52   47.60
   0   8   0 1792.12   46.50
  -1  -8   0  183.68    8.20
   1   8   0  176.98    8.60
   1   8   0  165.48   11.20
  -1   8   0  180.58   11.50
  -1   8   0  190.28    9.60
  -2  -8   0  300.57   13.00
   2   8   0  282.97   18.40
  -2   8   0  311.37   15.60
  -3  -8   0   30.50    5.70
   3   8   0   22.80    8.00
  -3   8   0   24.80    6.80
   4   8   0   28.90   11.20
  -4   8   0   24.70    9.00
   0   9   0    0.40    2.20
   0   9   0    2.70    1.90
   1   9   0   44.00    7.10
   1   9   0   32.30    4.40
  -1   9   0   31.10    6.00
  -1   9   0   26.50    4.50
  -2  -9   0    2.80    2.40
   2   9   0    5.40    4.00
  -2   9   0    2.20    2.90
  -3  -9   0   60.39    7.70
   3   9   0   59.49   12.40
  -3   9   0   65.89    9.80
  -4   9   0   -0.20    6.10
   4   9   0    7.80    8.90
   0  10   0  233.28   11.00
   0  10   0  214.68   11.70
   1  10   0   27.70    6.10
   1  10   0   24.00    3.80
  -1  10   0   23.50    5.40
  -1  10   0   29.90    4.60
  -2 -10   0  201.78   10.60
  -2  10   0  214.18   13.00
   2  10   0  215.08   16.70
  -3 -10   0  306.57   15.40
  -3  10   0  291.37   18.50
   3  10   0  290.27   22.80
  -4  10   0   73.89   16.30
   4  10   0   92.19   17.70
  -4  10   0   66.89   12.90
   0  11   0    0.70    2.20
   0  11   0    0.60    2.00
  -1  11   0  138.99   11.10
  -1  11   0  133.59    9.20
   1  11   0  129.99    8.00
   1  11   0  112.79   11.70
  -2 -11   0  150.08    9.20
  -2  11   0  167.58   11.80
   2  11   0  145.49   17.00
  -3  11   0    0.20    4.90
   3  11   0    4.70    6.30
  -4  11   0   -2.00    8.00
   4  11   0   11.00    9.30
  -4  11   0    2.00    6.90
   0  12   0  938.11   30.00
   0  12   0  955.50   31.80
  -1  12   0  728.23   29.00
   1  12   0  737.13   29.80
  -1  12   0  757.92   26.10
   1  12   0  725.53   24.00
  -2 -12   0   22.50    4.70
  -2  12   0   22.60    5.40
  -2  12   0   28.80    8.00
   2  12   0   28.20    7.70
  -3  12   0  412.86   27.40
   3  12   0  425.26   28.40
  -3  12   0  429.86   23.30
  -4  12   0   -5.50    7.10
  -4  12   0    5.10   11.60
   4  12   0   -0.50    8.00
   0  13   0    2.10    2.80
   0  13   0    0.20    1.80
   1  13   0  127.19    8.60
  -1  13   0  124.69   12.90
  -1  13   0  152.88   10.40
   1  13   0  142.39   14.50
  -2 -13   0  355.06   15.50
   2  13   0  366.76   23.20
  -2  13   0  385.36   19.00
   3  13   0   64.39   14.60
  -3  13   0   83.19   11.70
  -3  13   0   50.39   11.40
  -4  13   0    0.00    8.20
   4  13   0   -1.90    8.20
   0  14   0 3225.88   84.49
   0  14   0 3281.67   86.99
  -1  14   0   -0.70    2.80
  -1  14   0    1.80    3.10
   1  14   0   -1.70    2.80
   1  14   0    0.10    2.30
  -2  14   0  254.97   15.80
   2  14   0  296.37   21.10
  -2  14   0  249.78   19.00
  -3  14   0  127.59   14.60
  -3  14   0   92.89   15.40
   3  14   0  125.59   19.10
   4  14   0   -1.30    9.60
  -4  14   0    1.80    7.30
   0  15   0   13.30    4.20
  -1  15   0   38.50    7.40
  -1  15   0   61.99    8.80
   1  15   0   74.99   11.30
   1  15   0   68.39    8.20
  -2  15   0   -1.70    3.30
  -2  15   0   -0.40    3.60
   2  15   0    0.30    2.50
   2  15   0    4.00    5.00
   3  15   0  130.39   20.20
  -3  15   0  108.09   14.10
  -3  15   0  132.79   18.40
   0  16   0  534.15   22.30
  -1  16   0  119.89   12.20
   1  16   0   91.59   12.30
  -1  16   0  117.09   13.30
   1  16   0  112.69   10.50
   2  16   0   83.29    9.20
  -2  16   0   83.29   13.50
  -2  16   0   86.39   11.00
   2  16   0   94.59   14.60
   3  16   0   74.29   15.30
  -3  16   0   74.99   14.90
  -3  16   0   62.09   11.20
   0  17   0    4.10    3.80
   0  17   0    5.00    3.30
  -1  17   0   30.50    7.00
   1  17   0   15.90    4.50
   1  17   0   31.70    8.70
  -1  17   0   32.00    7.50
  -2  17   0   80.09   10.90
  -2  17   0   49.40   10.50
   2  17   0   46.50   10.40
   3  17   0   18.90    9.70
  -3  17   0   14.50    7.50
  -3  17   0   12.50    8.20
   0  18   0  124.49   12.70
   0  18   0  134.79   14.40
   1  18   0  374.26   18.40
  -1  18   0  394.46   22.10
  -1  18   0  369.86   20.20
   1  18   0  433.56   24.70
   2  18   0    1.90    4.60
  -2  18   0    2.10    4.50
  -2  18   0    2.70    5.30
   3  18   0  291.27   30.40
  -3  18   0  309.27   30.00
  -3  18   0  333.17   21.60
   0  19   0    0.40    2.70
   0  19   0   -2.60    2.70
  -1  19   0   75.69   10.60
  -1  19   0   48.10    9.30
   1  19   0   74.99   12.70
   1  19   0   55.89    8.40
   2  19   0  188.88   22.00
  -2  19   0  199.18   21.20
  -2  19   0  165.08   16.10
  -3  19   0   35.40   10.10
   3  19   0   21.10   11.50
  -3  19   0   24.30   10.70
   0  20   0  331.47   20.80
   0  20   0  350.46   19.20
  -1  20   0   93.69   12.40
   1  20   0   95.89   14.90
  -1  20   0   84.39   11.60
   1  20   0   79.59   10.20
  -2  20   0   41.40    9.20
  -2  20   0   42.60   11.30
   2  20   0   41.70   11.50
   3  20   0  357.96   36.70
  -3  20   0  294.27   29.60
   0  21   0    1.60    3.30
   0  21   0    4.40    4.10
   1  21   0    3.30    5.40
  -1  21   0    9.50    5.60
   1  21   0    8.60    4.50
  -1  21   0    1.70    3.80
  -2  21   0   37.90   10.20
   2  21   0   62.79   14.10
  -2  21   0   60.99   10.90
   3  21   0  101.09   20.10
  -3  21   0   86.19   16.30
   0  22   0  492.55   27.10
   0  22   0  553.64   26.00
  -1  22   0  129.79   16.20
   1  22   0  105.69   16.10
  -1  22   0  132.29   15.90
   1  22   0  107.49   12.50
   2  22   0  112.49   18.90
  -2  22   0  102.99   15.90
  -2  22   0   98.79   14.00
  -3  22   0   11.30    8.60
   3  22   0   11.20   10.30
   0  23   0    5.90    5.40
   0  23   0    5.50    4.50
  -1  23   0    0.30    4.70
  -1  23   0   -0.50    4.20
   1  23   0   -2.60    4.30
  -2  23   0   53.99   11.70
  -2  23   0   33.30   10.30
   2  23   0   45.50   12.20
   3  23   0   19.20   13.90
  -3  23   0   19.40   11.50
   0  24   0  108.89   15.70
   0  24   0  119.99   14.80
   1  24   0  265.77   27.20
  -1  24   0  223.58   22.20
  -1  24   0  231.68   21.50
  -2  24   0    7.80    7.00
  -2  24   0   16.40    7.60
   2  24   0   28.60   11.00
   0  25   0   -2.10    3.90
   0  25   0    0.60    5.50
  -1  25   0   28.50    9.20
  -1  25   0   27.40    8.50
   1  25   0   44.40   11.70
   2  25   0  198.68   25.80
  -2  25   0  171.78   19.40
  -2  25   0  178.58   21.10
   0  26   0  109.89   16.70
   0  26   0   81.99   12.70
   1  26   0  128.69   18.50
  -1  26   0  142.79   17.60
  -1  26   0   88.89   14.60
   2  26   0    0.20    6.90
  -2  26   0   18.90    8.80
  -2  26   0   26.40   11.20
   0  27   0    2.20    6.70
   0  27   0   -0.50    4.60
   1  27   0   34.60   11.20
  -1  27   0   49.10   11.60
  -1  27   0   58.19   11.60
   2  27   0  281.97   32.20
  -2  27   0  234.28   24.80
   0  28   0  448.96   29.90
   1  28   0  197.38   23.70
  -1  28   0  172.98   20.70
  -1  28   0  160.58   19.80
   2  28   0    1.70    9.40
  -2  28   0   -2.40    7.20
   0  29   0    7.50    7.20
  -1  29   0    6.60    7.40
   1  29   0   16.30    9.20
  -1  29   0   18.90    8.60
   0  30   0  361.86   27.80
   1  30   0    8.10    9.40
  -1  30   0    3.20    7.10
  -1  30   0    0.10    7.00
   0  31   0   11.20    7.90
  -1  31   0   44.40   12.70
  -1  31   0   65.69   14.10
   1  31   0   82.69   18.40
   3   0  -1   38.30    8.90
   2   0  -1    2.00    2.80
   1   0  -1   28.00    3.80
   0   0   1    0.20    0.30
   0   0   1    0.40    0.30
   0   0  -1   -0.10    0.30
   1   0   1 1140.69   33.20
   2   0   1   -1.50    2.70
   3   0   1  830.92   36.10
  -4   0  -1    6.80    8.10
   4   1  -1   22.30    9.10
  -4   1   1   16.20    7.50
   3  -1  -1  280.97   19.10
   3   1  -1  299.87   20.20
   2  -1  -1  945.51   32.50
   2   1  -1  917.11   33.00
   1  -1  -1 1637.64   42.90
   1   1  -1 1675.13   44.00
   0  -1   1    0.20    0.30
   0   1   1   -0.20    0.30
   1  -1   1   35.30    4.70
   1   1   1   37.90    5.20
   2  -1   1    7.00    3.80
   2   1   1    5.50    4.00
   3   1   1    6.40    5.50
  -4  -1  -1   -3.10    5.70
  -4   1  -1   -1.00    7.00
  -4  -2   1   15.40    6.70
   4   2  -1   27.90   10.10
  -4   2   1   28.80   10.00
   3   2  -1  102.39   13.90
   2  -2  -1   52.39    7.50
   2   2  -1   59.79    8.50
   1  -2  -1  100.59    5.90
   1   2  -1   99.69    6.90
   0   2  -1 2051.19   49.10
   0   2   1 2089.89   49.20
   0   2   1 2047.10   48.20
   1   2   1 1796.42   49.40
  -1   2  -1 1852.11   48.40
   2   2   1  711.03   29.50
  -2   2  -1  776.72   28.60
  -3   2  -1  336.27   21.70
   3   2   1  368.16   23.20
  -4   2  -1   40.50   10.40
  -4  -3   1   10.40    9.80
   4   3  -1    3.40    6.60
  -4   3   1    4.60    7.30
  -3  -3   1  461.25   21.40
   3   3  -1  449.16   25.80
  -3   3   1  482.05   24.90
   2   3  -1  369.26   18.90
  -1  -3   1    1.70    1.40
   1   3  -1    1.60    1.80
  -1   3   1    2.10    1.60
   0   3   1   22.80    2.70
   0   3  -1   20.00    2.50
   0   3   1   17.80    2.00
  -1  -3  -1 1310.17   32.40
  -1   3  -1 1287.47   36.00
   1   3   1 1303.37   38.10
   2   3   1  647.44   27.60
  -2   3  -1  644.24   25.90
  -3   3  -1    3.20    5.60
   3   3   1    6.50    5.60
  -4   3  -1   13.20    8.60
   4   3   1   12.20    7.30
   4   4  -1   -3.30    6.20
  -4   4   1    0.10    6.20
  -3  -4   1    2.60    4.00
  -3   4   1    0.90    4.60
   3   4  -1    4.80    5.30
  -2  -4   1   18.00    4.20
   2   4  -1   15.10    4.80
  -2   4   1   20.30    4.60
  -1  -4   1  228.48    9.30
  -1   4   1  236.68    9.20
   1   4  -1  215.88   11.20
   0   4   1   68.39    4.30
   0   4   1   63.89    3.80
  -1  -4  -1   93.59    4.30
  -1   4  -1   80.99    6.20
   1   4   1  102.99    7.70
   1   4   1   96.79    6.60
  -2  -4  -1  756.42   23.80
  -2   4  -1  762.52   28.70
   2   4   1  758.62   30.80
  -3  -4  -1   95.39   10.00
   3   4   1  117.99   16.40
  -3   4  -1   98.89   13.50
  -4   4  -1   88.49   14.50
   4   4   1   88.49   17.30
   4   5  -1   -2.50    7.10
  -4   5   1    2.80    5.70
  -3  -5   1  181.38   12.50
   3   5  -1  173.78   18.30
  -3   5   1  192.38   15.30
  -2  -5   1  432.06   17.30
   2   5  -1  432.66   21.40
  -2   5   1  410.26   18.10
  -1  -5   1   14.70    2.70
   1   5  -1   10.80    3.30
  -1   5   1   10.10    2.20
  -1   5   1   13.10    3.40
   0   5  -1  161.08    6.80
   0   5   1  164.38    7.50
   0   5  -1  172.48    8.00
   0   5   1  164.28    7.10
  -1  -5  -1    6.40    1.60
   1   5   1   10.00    2.80
  -1   5  -1    7.80    2.80
   1   5   1    6.50    3.10
  -2  -5  -1   83.79    6.10
  -2   5  -1  100.79   10.40
   2   5   1   70.39    9.70
  -3  -5  -1    3.80    3.80
   3   5   1    2.70    5.20
  -3   5  -1    3.70    4.60
   4   5   1    0.40    6.90
  -4   5  -1    5.30    7.40
   4   6  -1    9.20    9.40
  -4   6   1   13.70    7.90
  -3  -6   1   19.70    5.60
   3   6  -1   22.10    7.90
  -3   6   1   31.20    7.30
  -2  -6   1   98.39    8.50
   2   6  -1   82.09   10.70
  -2   6   1   94.69    9.50
  -1  -6   1  185.08    8.40
  -1   6   1  178.48    8.10
   1   6  -1  197.08   11.30
   0   6  -1  393.86   13.00
   0   6   1  403.46   14.00
   0   6  -1  386.16   14.40
   0   6   1  396.86   13.40
  -1  -6  -1  293.57    9.40
   1   6   1  276.57   14.20
   1   6   1  262.47   11.80
  -1   6  -1  289.77   12.40
  -2  -6  -1    0.30    1.90
   2   6   1    1.50    3.10
  -2   6  -1    1.90    3.10
  -3  -6  -1  169.88   11.40
  -3   6  -1  164.48   16.80
   3   6   1  168.18   19.30
  -4   6  -1   34.40   10.30
   4   6   1   39.60   12.90
  -4   7   1   29.40    9.30
   4   7  -1   32.90   11.10
  -3  -7   1   10.60    4.90
  -3   7   1   17.20    6.40
   3   7  -1   11.20    6.10
  -2  -7   1  466.35   18.40
   2   7  -1  519.85   24.90
  -2   7   1  524.15   20.20
  -1  -7   1  268.57   10.80
   1   7  -1  269.67   13.90
  -1   7   1  256.77   10.50
  -1   7   1  256.87   13.70
   1   7  -1  269.67    9.70
   0   7  -1  786.62   24.30
   0   7   1  749.53   23.30
   0   7  -1  765.22   22.40
  -1  -7  -1    6.50    1.90
   1   7   1    2.50    1.80
   1   7   1    6.00    3.10
  -1   7  -1    6.60    2.70
  -2  -7  -1   47.30    5.10
   2   7   1   37.00    8.20
  -2   7  -1   34.60    6.20
  -3  -7  -1   -2.20    3.40
  -3   7  -1    0.90    4.40
   3   7   1    2.20    5.10
  -4   7  -1   -0.40    6.10
   4   7   1   12.50    9.90
  -4   8   1    4.90    6.60
  -4   8   1    0.40    7.10
   4   8  -1   -1.50    6.00
  -3  -8   1   43.70    7.40
   3   8  -1   30.70    9.10
  -3   8   1   15.00    5.70
  -2  -8   1   36.70    5.40
  -2   8   1   28.40    5.30
   2   8  -1   22.80    6.20
  -1  -8   1   42.30    4.80
  -1   8   1   55.79    7.20
   1   8  -1   39.40    3.90
   1   8  -1   51.99    7.50
  -1   8   1   54.39    5.40
   0   8   1   21.00    3.80
   0   8  -1    1.60    1.50
   0   8  -1   12.70    3.40
   0   8   1    5.50    2.40
   1   8   1  281.37   14.80
   1   8   1  279.27   12.30
  -1   8  -1  257.07   12.30
  -2  -8  -1   29.40    4.20
  -2   8  -1   22.50    5.70
   2   8   1   28.10    7.30
   3   8   1  590.84   32.90
  -3   8  -1  654.43   30.00
  -4   8  -1    9.40    7.40
   4   8   1    0.00    8.40
  -4   9   1   21.70    8.60
  -4   9   1   14.30    9.80
   4   9  -1   -0.40    7.10
  -3  -9   1  247.98   14.70
  -3   9   1  273.37   17.40
   3   9  -1  250.87   24.00
  -2  -9   1  360.36   15.30
   2   9  -1  354.06   20.90
  -2   9   1  370.06   16.80
  -2   9   1  378.96   21.30
  -1  -9   1   49.80    5.50
  -1   9   1   60.59    5.80
  -1   9   1   40.20    6.30
   1   9  -1   53.89    4.10
   1   9  -1   53.39    7.80
   0   9  -1  511.95   19.50
   0   9   1  522.05   18.70
   0   9  -1  503.95   17.50
   1   9   1   60.29    6.50
   1   9   1   75.39    8.90
  -1   9  -1   83.19    8.20
  -2  -9  -1  238.58   10.70
  -2   9  -1  264.87   15.00
   2   9   1  251.37   17.40
   3   9   1   29.40    9.10
  -3   9  -1   21.80    7.10
   4   9   1   -2.70    7.70
  -4   9  -1   10.40    7.30
  -4  10   1   47.50   14.40
   4  10  -1   53.79   14.80
  -3 -10   1   22.10    6.10
   3  10  -1   20.40    8.00
  -3  10   1   18.10    7.90
  -3  10   1   26.20    6.90
  -2 -10   1   37.40    5.40
  -2  10   1   44.10    6.50
   2  10  -1   22.50    7.10
  -2  10   1   29.70    7.10
  -1 -10   1  335.67   13.80
  -1  10   1  339.27   14.10
   1  10  -1  319.87   17.50
   1  10  -1  357.66   12.50
  -1  10   1  374.46   18.10
   0  10   1 1628.14   45.40
   0  10  -1 1620.04   46.60
   0  10  -1 1621.64   43.90
   0  10   1 1629.94   45.40
   1  10   1  766.02   28.90
  -1  10  -1  744.93   25.60
   1  10   1  761.82   25.20
  -2 -10  -1  577.34   19.40
   2  10   1  603.94   29.10
  -2  10  -1  622.64   25.10
   3  10   1  186.68   21.60
  -3  10  -1  163.48   16.10
   4  10   1   24.20    9.50
  -4  10  -1   30.20   10.20
  -4  11   1   78.99   17.20
   4  11  -1   16.50   11.10
  -3 -11   1  224.98   13.90
  -3  11   1  245.38   16.90
   3  11  -1  228.08   24.00
  -3  11   1  238.78   23.80
  -2 -11   1   18.40    4.40
  -2  11   1    9.80    4.30
  -2  11   1   20.80    6.30
   2  11  -1   37.90    9.30
   1  11  -1  282.47   16.50
  -1  11   1  266.97   15.70
   1  11  -1  278.57   11.30
  -1  11   1  281.57   12.90
   0  11  -1   39.40    6.30
   0  11   1   22.00    4.50
   0  11   1   27.90    4.80
   0  11  -1   28.60    4.60
  -1  11  -1 2124.89   57.39
  -1  11  -1 2111.19   60.69
   1  11   1 2046.50   56.19
   1  11   1 2046.50   60.99
  -2 -11  -1  285.87   12.40
   2  11   1  297.07   20.00
  -2  11  -1  343.27   17.70
  -3  11  -1   17.70    7.20
   3  11   1   26.90    9.70
   4  11   1   26.70   12.30
  -4  11  -1   -1.50    6.90
  -4  12   1   86.99   17.10
   4  12  -1   84.69   18.00
  -3 -12   1  110.09   11.20
   3  12  -1  130.89   18.70
  -3  12   1  103.19   16.10
  -3  12   1  126.09   13.70
  -2 -12   1  139.09    9.50
  -2  12   1  104.49   13.50
  -2  12   1  125.89   10.10
   2  12  -1  139.19   15.70
  -1  12   1  182.18   10.70
  -1  12   1  196.68   13.50
   1  12  -1  196.78   14.00
   1  12  -1  179.28    9.00
   0  12   1 4724.63  115.79
   0  12  -1 4653.83  113.89
   0  12   1 4590.74  115.89
   0  12  -1 4645.24  117.49
  -1  12  -1   10.10    3.90
   1  12   1    8.90    3.50
  -1  12  -1   15.70    5.00
   1  12   1   11.10    3.70
  -2 -12  -1  364.96   14.80
  -2  12  -1  417.06   20.30
   2  12   1  437.36   24.80
  -3  12  -1   75.49   12.00
   3  12   1  103.89   16.70
   4  12   1   26.00   11.60
  -4  12  -1   33.60   10.70
  -4  13   1   78.09   16.80
   4  13  -1   75.79   16.80
  -3 -13   1   43.60    8.30
  -3  13   1   35.00    9.70
   3  13  -1   55.59   12.50
  -3  13   1   57.99    9.70
  -2 -13   1  504.25   20.00
   2  13  -1  532.05   27.80
  -2  13   1  521.55   27.30
  -2  13   1  508.25   21.80
  -1  13   1  479.45   22.60
  -1  13   1  468.65   19.30
   1  13  -1  488.25   23.60
   1  13  -1  457.75   16.80
   0  13  -1   10.00    3.10
   0  13  -1    8.60    3.60
   0  13   1   13.80    4.00
   1  13   1 1260.37   39.20
  -1  13  -1 1345.77   43.90
   1  13   1 1365.46   44.80
  -1  13  -1 1273.67   40.90
  -2  13  -1   11.00    4.90
   2  13   1   34.80    8.50
   2  13   1   14.50    4.70
  -3  13  -1    3.00    4.70
   3  13   1    7.30    7.80
   4  13   1    2.30    8.30
  -4  13  -1    9.20    8.70
  -4  13  -1    1.90    7.30
  -4  14   1   -2.50    7.10
   4  14  -1    1.60    8.20
  -3  14   1   50.09    9.20
  -3  14   1   52.09   12.00
   3  14  -1   85.89   15.60
  -2 -14   1   10.70    4.40
  -2  14   1   13.20    4.60
  -2  14   1   13.10    5.90
   2  14  -1   14.90    5.90
  -1  14   1  111.49   12.90
   1  14  -1  109.29    7.70
   1  14  -1  129.19   14.40
  -1  14   1  107.49   10.40
   0  14  -1  412.56   19.50
   0  14   1  351.96   17.50
   0  14   1  356.66   17.30
   0  14  -1  379.66   16.70
  -1  14  -1  977.00   37.00
  -1  14  -1 1041.30   35.20
   1  14   1 1067.39   34.00
   1  14   1  999.00   37.80
  -2  14  -1   93.59   13.30
  -2  14  -1  111.99   12.10
   2  14   1   81.89    9.80
   2  14   1   82.19   13.70
  -3  14  -1  568.34   28.80
  -3  14  -1  543.45   33.00
   3  14   1  538.95   33.90
   4  14   1    9.50    8.40
  -4  14  -1   -2.10    7.60
  -4  14  -1   -2.50    8.30
  -4  15   1    8.90    9.90
  -3  15   1   69.29   14.60
   3  15  -1   79.59   15.40
  -3  15   1   80.09   11.90
  -2  15   1  767.32   28.70
   2  15  -1  741.13   35.60
  -2  15   1  685.03   33.80
  -1  15   1   -1.00    2.90
   1  15  -1    1.00    2.10
  -1  15   1    2.70    3.10
   1  15  -1    3.20    3.80
   0  15   1  192.88   12.50
   0  15   1  167.48   12.20
   0  15  -1  215.38   12.20
  -1  15  -1   15.50    5.30
   1  15   1   15.30    5.80
  -1  15  -1   17.60    5.70
   1  15   1   21.30    5.30
  -2  15  -1   91.59   12.90
  -2  15  -1  110.79   12.10
   2  15   1  118.59   16.20
   2  15   1   85.49   10.30
   3  15   1   22.30    9.60
  -3  15  -1   23.70    8.10
  -3  15  -1   15.40    8.20
  -3  16   1   72.79   14.30
  -3  16   1  102.09   13.20
   3  16  -1  107.29   19.30
  -2  16   1   19.60    7.40
   2  16  -1   32.90    9.00
  -2  16   1   26.40    6.50
  -1  16   1  191.38   17.20
  -1  16   1  177.18   12.50
   1  16  -1  165.68   10.30
   1  16  -1  144.99   15.40
   0  16   1   80.29    9.60
   0  16   1   91.89   10.40
   0  16  -1   85.89   10.50
   0  16  -1   87.79    9.30
   1  16   1   42.10    8.80
  -1  16  -1   26.30    6.40
   1  16   1   41.30    7.10
  -1  16  -1   52.29    9.40
  -2  16  -1  137.09   13.80
  -2  16  -1  165.68   18.30
   2  16   1  147.09   11.80
   2  16   1  185.88   21.10
  -3  16  -1  400.66   29.00
   3  16   1  410.56   30.40
  -3  16  -1  428.26   25.30
  -3  17   1  154.48   20.40
  -3  17   1  186.78   26.30
   3  17  -1  219.18   26.70
  -2  17   1  174.78   13.40
  -2  17   1  163.98   19.10
   2  17  -1  176.78   20.30
  -1  17   1   -0.40    2.60
   1  17  -1    0.30    2.70
  -1  17   1   -2.40    3.20
   1  17  -1   -0.60    2.30
   0  17  -1   96.19   11.90
   0  17   1  102.39   11.30
   0  17  -1   90.09    9.90
   0  17   1   92.49   11.40
   1  17   1  242.88   14.90
   1  17   1  244.38   17.80
  -1  17  -1  237.38   16.80
  -1  17  -1  259.47   16.40
  -2  17  -1   32.90    7.90
  -2  17  -1    4.30    5.50
   2  17   1   25.70    8.70
   2  17   1   18.30    5.40
  -3  17  -1    8.30    7.70
   3  17   1    1.50    7.00
  -3  17  -1    2.50    6.30
   3  18  -1    7.40    9.50
  -3  18   1    1.80    6.40
  -2  18   1   -4.20    4.20
   2  18  -1   -0.50    4.20
  -2  18   1   -2.20    3.70
   1  18  -1   42.70    6.80
  -1  18   1   44.20    8.80
  -1  18   1   32.20    7.00
   1  18  -1   39.40    8.80
   0  18  -1 1015.30   38.70
   0  18   1 1036.30   38.00
   0  18  -1 1022.00   35.10
   0  18   1 1002.30   36.50
  -1  18  -1    9.40    5.40
   1  18   1    1.50    3.50
  -1  18  -1   -0.10    3.90
   1  18   1   -0.20    2.80
   2  18   1   75.79   10.60
  -2  18  -1   67.69   10.70
   2  18   1   98.29   15.90
  -2  18  -1   50.89   10.70
  -3  18  -1   22.30    8.10
  -3  18  -1   23.70   11.10
   3  18   1   29.10   12.10
  -3  19   1  276.07   28.10
   3  19  -1  418.66   38.40
   2  19  -1   -2.70    5.00
  -2  19   1   -3.60    5.20
  -2  19   1    3.50    4.00
  -1  19   1  144.59   14.20
  -1  19   1  168.48   17.10
   1  19  -1  128.99   10.50
   1  19  -1  176.78   19.60
   0  19  -1   86.99   11.80
   0  19   1   65.59    9.70
   0  19  -1   66.89    9.20
   0  19   1   57.09    9.00
  -1  19  -1  151.18   15.70
  -1  19  -1  182.18   17.50
   1  19   1  168.28   15.60
   1  19   1  140.59   16.50
  -2  19  -1   45.50    9.50
  -2  19  -1   55.19   11.70
   2  19   1   57.19   12.70
  -3  19  -1    4.70    8.00
  -3  19  -1   12.10    6.90
   3  19   1   23.30   11.30
   3  20  -1   -0.60    7.90
  -3  20   1    2.60    6.70
  -2  20   1   11.20    7.20
   2  20  -1   12.60    7.40
  -2  20   1   16.20    6.90
  -1  20   1   -0.70    3.70
  -1  20   1    2.90    4.30
   1  20  -1    1.90    4.10
   1  20  -1    1.10    3.10
   0  20   1  252.97   17.50
   0  20  -1  236.28   17.30
   0  20   1  256.27   16.80
   0  20  -1  227.08   14.90
  -1  20  -1  105.79   13.50
   1  20   1   80.39   10.80
   1  20   1   92.79   14.40
  -1  20  -1   98.09   12.70
  -2  20  -1  281.17   19.50
   2  20   1  237.58   25.40
  -2  20  -1  247.08   24.00
  -3  20  -1  136.49   17.50
  -3  20  -1  132.49   20.10
   3  20   1  215.48   26.90
   3  21  -1  114.89   21.60
  -3  21   1   90.89   17.20
  -2  21   1  109.29   13.80
   2  21  -1  123.59   19.50
  -2  21   1  130.29   18.00
  -1  21   1   37.10    8.90
  -1  21   1   50.69   10.00
   1  21  -1   70.49   13.00
   0  21   1  186.48   18.10
   0  21   1  206.38   15.50
   0  21  -1  190.78   18.50
   0  21  -1  215.88   15.00
  -1  21  -1  215.28   17.10
   1  21   1  184.98   17.30
   1  21   1  171.38   19.50
  -1  21  -1  199.28   18.70
   2  21   1   49.40   12.70
  -2  21  -1   36.20    9.80
  -2  21  -1   44.60    8.90
   3  21   1   -1.00    6.50
  -3  21  -1    9.80    7.40
  -3  21  -1    3.40    7.90
  -3  22   1    9.20    8.10
   3  22  -1    9.40    9.20
   2  22  -1   53.09   13.70
  -2  22   1   52.49   10.50
  -2  22   1   46.60   11.80
  -1  22   1  113.09   13.70
  -1  22   1   89.29   13.40
   1  22  -1  106.59   16.20
   0  22   1   56.49   11.10
   0  22   1   41.10    8.60
   0  22  -1   54.09   10.60
   0  22  -1   58.99    9.50
   1  22   1  183.78   15.00
  -1  22  -1  207.38   19.30
   1  22   1  234.98   22.80
  -1  22  -1  233.98   21.30
  -2  22  -1    9.20    7.30
  -2  22  -1   -1.60    5.60
   2  22   1   19.30    9.70
   3  22   1  337.27   35.10
  -3  22  -1  328.37   32.40
  -3  23   1   -2.80    8.00
   3  23  -1   10.30   10.60
   2  23  -1  530.45   34.40
  -2  23   1  572.14   33.30
  -2  23   1  503.55   27.20
   1  23  -1   48.50   11.70
  -1  23   1   42.80    9.40
  -1  23   1   73.39   12.60
   0  23   1   72.19   12.10
   0  23  -1   89.09   14.20
   0  23  -1   63.39   10.60
   0  23   1   64.99   11.10
   1  23   1    5.40    4.40
  -1  23  -1    9.10    6.60
  -1  23  -1    4.80    5.60
   1  23   1   15.80    7.80
   2  23   1    4.80    7.30
  -2  23  -1   -6.40    5.80
  -2  23  -1    0.70    6.00
   3  23   1   45.30   15.00
  -3  23  -1    7.50    8.30
   2  24  -1   18.60    9.10
  -2  24   1   27.60    9.80
  -1  24   1  150.78   16.60
  -1  24   1  136.99   16.70
   1  24  -1  164.78   20.60
   0  24  -1  115.39   16.20
   0  24  -1   95.29   12.50
   0  24   1   70.89   11.60
   0  24   1  110.49   15.30
   1  24   1    0.10    4.80
  -1  24  -1   -3.50    4.50
  -1  24  -1   -2.90    5.40
   2  24   1   11.30    8.50
  -2  24  -1    2.50    7.20
  -2  24  -1   -1.50    6.20
  -2  25   1   96.09   16.10
   2  25  -1  137.49   22.00
  -1  25   1   19.50    7.90
  -1  25   1   14.40    7.10
   1  25  -1   22.20    9.30
   0  25   1   25.30    8.60
   0  25  -1   18.70    6.90
   0  25   1   22.30    8.10
   0  25  -1   24.60    8.60
  -1  25  -1   67.49   12.20
   1  25   1   91.09   16.10
  -1  25  -1   55.09   11.80
  -2  25  -1  163.38   19.70
  -2  25  -1  168.68   21.70
   2  25   1  205.18   26.20
  -2  26   1   27.80   11.30
   2  26  -1   45.80   14.70
  -1  26   1   90.49   14.40
   1  26  -1   91.99   17.10
  -1  26   1   69.59   13.70
   0  26   1  181.78   21.00
   0  26  -1  197.08   19.00
   0  26  -1  201.28   22.00
   0  26   1  193.98   19.90
   1  26   1    6.80    7.60
  -1  26  -1    2.40    5.70
  -1  26  -1    9.50    6.90
  -2  26  -1  120.49   17.10
  -2  26  -1  113.39   18.20
   2  26   1  100.19   18.80
  -2  27   1   15.20    9.90
   2  27  -1   10.50    9.60
  -1  27   1  244.38   22.70
  -1  27   1  209.68   22.40
   1  27  -1  195.98   24.30
   0  27  -1  138.09   19.00
   0  27   1  210.98   20.90
   0  27   1  183.98   21.60
  -1  27  -1  143.29   18.90
  -1  27  -1  146.99   18.70
   1  27   1  152.58   21.40
   2  27   1   26.60   11.90
  -2  27  -1   23.20    9.90
  -2  27  -1   20.40    8.60
  -2  28   1   -2.00    7.00
   2  28  -1    1.60    9.50
   1  28  -1   61.69   14.10
  -1  28   1   36.00   11.10
  -1  28   1   33.30    9.60
   0  28   1  346.57   23.90
   0  28   1  369.06   26.70
   0  28  -1  370.86   26.80
  -1  28  -1   59.29   12.10
   1  28   1   93.19   17.30
  -1  28  -1   87.69   15.80
  -2  28  -1   43.20   12.50
  -2  28  -1   59.09   18.10
   2  28   1   48.30   15.50
  -1  29   1   53.99   12.00
   1  29  -1   54.29   13.90
  -1  29   1   80.09   15.40
   0  29  -1  131.59   18.90
   0  29   1  169.38   21.00
  -1  29  -1  227.18   23.40
  -1  29  -1  237.18   24.60
   1  29   1  239.18   27.00
  -1  30   1  116.19   18.60
   1  30  -1  104.09   19.80
  -1  30   1  103.99   16.90
   0  30   1    2.20    6.40
   0  30  -1    3.60    6.70
  -1  30  -1  103.79   16.70
  -1  30  -1   94.59   16.20
   1  30   1   67.39   16.00
  -1  31   1    3.10    8.00
   1  31  -1   -2.50    8.10
   0  31  -1   10.30    9.20
   0  31   1    8.70    8.60
   3   0  -2    1.40    4.50
   2   0  -2  175.88   11.80
  -1   0   2    1.80    1.90
   1   0  -2    1.20    1.70
   0   0  -2 3659.83   85.29
   0   0   2 3730.03   86.19
   0   0   2 3685.53   85.19
   1   0   2    1.30    2.50
   2   0   2  152.38   12.20
  -4   0  -2   43.90   11.50
  -4  -1   2    6.10    5.90
  -4   1   2    5.40    7.10
   4   1  -2    2.00    6.70
   3  -1  -2  924.21   36.80
   3   1  -2  904.11   37.40
   2  -1  -2  375.56   17.40
   2   1  -2  370.06   17.80
   1  -1  -2   54.99    4.40
  -1   1   2   62.59    5.80
   1   1  -2   51.09    5.00
   0  -1  -2  251.57    7.80
   0  -1   2  260.37    8.10
   0  -1   2  263.57    8.30
   0   1  -2  252.47    8.30
   0   1   2  248.38    7.70
   0   1   2  244.98    8.80
   1   1   2 9999.00  227.18
  -1   1  -2 9338.97  225.88
   2   1   2  410.66   21.00
  -3   1  -2  232.98   18.60
   3   1   2  200.08   19.80
  -4  -1  -2    9.80    9.00
  -4   1  -2   20.60    9.20
  -4  -2   2   75.79   12.00
  -4   2   2   77.99   13.20
   4   2  -2   58.89   12.60
   3  -2  -2    1.20    3.90
   3   2  -2    8.90    5.20
   2  -2  -2  123.39    9.50
   2   2  -2  113.59   11.60
  -1  -2   2    8.10    2.70
   1  -2  -2    5.60    1.80
   1   2  -2    9.60    2.60
  -1   2   2   14.60    3.40
   0  -2   2 1113.19   28.80
   0  -2   2 1185.28   28.70
   0   2   2 1111.79   29.70
   0   2  -2 1120.09   29.20
   0   2   2 1163.18   28.20
   1   2   2 5678.63  138.39
  -1   2  -2 5752.02  137.19
  -2   2  -2  922.01   33.70
   2   2   2  899.91   34.70
   3   2   2  275.07   20.70
  -3   2  -2  278.77   20.20
  -4  -2  -2    0.50    6.80
  -4   2  -2    7.70    7.30
  -4  -3   2   12.40    6.60
   4   3  -2    2.30    7.20
  -4   3   2   10.30    7.30
  -3  -3   2   17.40    5.40
   3   3  -2   19.90    7.20
  -3   3   2   24.20    7.00
   2  -3  -2  750.42   26.20
  -2  -3   2  774.72   26.30
   2   3  -2  732.03   28.80
  -1  -3   2    3.00    1.90
  -1   3   2    1.00    2.00
   1   3  -2    6.90    2.60
   0  -3   2 1777.12   43.50
   0   3   2 1766.22   42.60
   0   3   2 1722.03   44.20
   0   3  -2 1772.52   44.10
   1   3   2 1926.81   52.19
  -1   3  -2 1828.62   50.29
   1   3   2 1884.01   50.79
   2   3   2 1313.67   44.40
  -2   3  -2 1238.58   42.00
  -3   3  -2  153.58   16.30
   3   3   2  163.78   19.30
  -4   3  -2   95.29   16.70
  -4  -4   2    4.10    5.50
  -4   4   2    0.10    6.40
  -4   4   2   -5.40    5.30
   4   4  -2   -2.40    6.50
  -3  -4   2    9.20    4.50
   3   4  -2   11.40    6.30
  -3   4   2   10.20    5.10
  -2  -4   2   13.20    3.80
   2   4  -2   17.70    4.90
  -2   4   2   14.80    4.00
  -1  -4   2  186.08    8.70
  -1   4   2  175.38   10.10
  -1   4   2  175.18    7.00
   1   4  -2  172.18    9.80
   0   4  -2    3.00    1.60
   0   4   2    4.40    1.40
   0   4   2    4.20    1.80
  -1  -4  -2  165.78    5.30
   1   4   2  177.48   10.50
   1   4   2  165.48    9.60
  -1   4  -2  170.68    9.50
  -2   4  -2    9.90    4.80
   2   4   2   14.00    5.40
  -3  -4  -2  315.17   15.60
   3   4   2  323.37   22.80
  -3   4  -2  339.27   21.70
   4   4   2   38.80   11.90
  -4   4  -2   22.70    9.60
  -4  -5   2   22.70    8.00
  -4   5   2    9.60    6.70
   4   5  -2    3.20    7.80
  -4   5   2    5.70    7.80
  -3  -5   2  142.39   13.40
  -3   5   2  170.98   13.40
   3   5  -2  135.39   15.80
  -2  -5   2  652.53   23.80
  -2   5   2  685.83   23.80
  -2   5   2  666.83   27.60
   2   5  -2  644.74   27.50
  -1  -5   2  108.39    6.60
   1   5  -2  103.09    7.90
  -1   5   2   92.99    4.80
  -1   5   2   74.99    7.60
   0   5   2  517.35   15.70
   0   5   2  526.45   17.40
   0   5  -2  531.15   17.50
  -1  -5  -2  637.24   16.10
   1   5   2  639.64   23.80
  -1   5  -2  664.43   22.10
   1   5   2  626.84   22.00
  -2  -5  -2   21.70    3.50
   2   5   2   26.90    6.90
  -2   5  -2   16.00    5.10
  -3  -5  -2  121.79   10.50
  -3   5  -2  154.88   16.40
   3   5   2  102.89   15.70
  -4   5  -2   24.30   10.40
   4   5   2   30.30   11.60
  -4   6   2   53.09   13.30
   4   6  -2   51.99   13.20
  -4   6   2   65.49   12.20
  -3  -6   2    3.70    3.90
  -3   6   2    2.80    3.90
  -3   6   2    4.30    5.20
   3   6  -2    1.50    4.50
  -2  -6   2  171.68   10.50
  -2   6   2  155.68   12.50
   2   6  -2  164.98   12.90
  -2   6   2  170.18   10.20
  -1  -6   2    6.40    2.20
   1   6  -2    5.90    3.00
  -1   6   2    4.00    1.60
  -1   6   2    5.50    3.10
   0   6  -2  655.73   21.50
   0   6   2  644.04   21.00
   0   6   2  661.83   19.60
   1   6   2   84.09    6.80
   1   6   2   78.19    8.80
  -1   6  -2   77.39    7.60
  -2  -6  -2   47.30    4.70
   2   6   2   49.30    9.30
  -2   6  -2   44.30    7.00
  -3   6  -2   -0.50    4.80
   3   6   2    6.40    6.10
  -4   6  -2    2.80    6.50
   4   6   2    0.30    7.10
  -4   7   2    1.80    5.80
   4   7  -2    4.00    6.30
  -4   7   2    3.70    6.80
  -3  -7   2  339.97   17.90
  -3   7   2  325.57   18.50
   3   7  -2  319.27   21.90
  -3   7   2  290.67   21.40
  -2  -7   2   62.39    7.30
  -2   7   2   42.60    5.70
   2   7  -2   51.89    8.90
  -2   7   2   54.59    9.10
  -1  -7   2    2.70    2.20
   1   7  -2    1.40    2.30
  -1   7   2    3.90    2.70
  -1   7   2    1.80    1.50
   0   7   2   98.99    6.20
   0   7  -2   94.89    7.10
   0   7   2   83.09    6.60
  -1   7  -2 1307.67   38.20
   1   7   2 1293.97   40.70
   1   7   2 1303.67   38.00
  -2  -7  -2   87.19    5.50
  -2   7  -2   79.99    9.80
   2   7   2   74.79   11.00
   3   7   2  289.67   22.40
  -3   7  -2  278.27   19.40
   4   7   2   -1.10    7.20
  -4   7  -2   -0.50    6.10
  -4   8   2   81.69   16.00
   4   8  -2   31.90   10.60
  -3  -8   2   27.60    6.80
  -3   8   2   24.40    8.10
   3   8  -2    7.30    5.70
  -3   8   2   26.70    6.70
  -2  -8   2   79.89    8.40
   2   8  -2   84.49   11.80
  -2   8   2   71.99    7.50
  -2   8   2  104.49   12.40
  -1  -8   2   42.30    5.30
   1   8  -2   44.00    6.90
  -1   8   2   38.70    6.40
  -1   8   2   34.80    4.00
   0   8   2   55.19    5.80
   0   8   2   40.60    5.30
   0   8  -2   46.30    5.00
   0   8  -2   42.70    5.80
  -1   8  -2   73.79    7.60
   1   8   2   95.19    7.50
   1   8   2   66.49    8.40
  -2  -8  -2  232.38    9.50
  -2   8  -2  234.18   14.80
   2   8   2  232.58   16.90
   3   8   2   52.49   11.30
  -3   8  -2   27.30    8.20
   4   8   2   26.10   11.00
  -4   8  -2   36.50   11.00
   4   9  -2    2.20    7.90
  -4   9   2    6.30    7.20
  -3  -9   2  481.25   21.60
  -3   9   2  462.95   22.20
   3   9  -2  417.06   26.60
  -3   9   2  465.65   27.80
  -2  -9   2  466.05   18.60
   2   9  -2  397.06   22.40
  -2   9   2  463.95   23.70
  -2   9   2  456.35   18.10
  -1  -9   2  404.36   15.90
  -1   9   2  410.46   19.10
  -1   9   2  413.36   14.60
   1   9  -2  435.56   19.70
   1   9  -2  417.46   12.30
   0   9   2  624.34   21.40
   0   9   2  645.54   22.60
   0   9  -2  637.34   20.50
   0   9  -2  670.43   23.70
   1   9   2  602.14   24.10
  -1   9  -2  561.94   21.60
   1   9   2  543.45   20.90
  -2  -9  -2   11.60    2.80
   2   9   2    5.00    4.70
  -2   9  -2    4.50    3.90
  -3   9  -2  347.97   22.10
   3   9   2  407.46   27.30
   4   9   2   -1.20    8.30
  -4   9  -2    5.40    7.10
  -4  10   2   46.90   12.80
   4  10  -2   44.90   14.10
  -3 -10   2   11.60    5.10
  -3  10   2   14.50    7.20
  -3  10   2   17.70    5.80
   3  10  -2    9.20    6.30
  -2 -10   2   18.60    4.60
  -2  10   2   23.20    7.20
   2  10  -2   16.90    5.60
  -2  10   2   23.50    4.70
  -1 -10   2  166.88    9.70
   1  10  -2  173.38   12.20
   1  10  -2  183.68    7.10
  -1  10   2  186.98    9.20
  -1  10   2  188.78   12.40
   0  10  -2  279.57   12.10
   0  10   2  277.47   13.70
   0  10  -2  284.67   14.50
   0  10   2  275.27   12.80
   1  10   2   18.80    5.30
   1  10   2   11.90    3.50
  -1  10  -2   22.40    4.90
  -2 -10  -2   91.09    6.00
   2  10   2  108.79   14.90
  -2  10  -2   94.49   10.60
  -3  10  -2  231.08   17.80
   3  10   2  186.08   21.90
  -4  10  -2    5.20    7.80
   4  10   2    4.10    9.80
  -4  11   2   43.70   13.30
   4  11  -2   62.29   15.70
  -3 -11   2    3.70    4.10
  -3  11   2    4.00    5.50
   3  11  -2   -0.80    5.30
  -3  11   2   -4.10    3.50
  -2 -11   2  951.80   31.50
   2  11  -2  942.11   38.80
  -2  11   2 1011.10   39.20
  -2  11   2  966.30   31.30
  -1 -11   2   28.10    5.10
  -1  11   2   20.40    5.50
  -1  11   2   30.00    4.60
   1  11  -2   23.90    5.60
   1  11  -2   26.30    3.10
   0  11  -2 2096.99   59.19
   0  11   2 2122.39   57.09
   0  11   2 2070.99   57.89
   0  11  -2 2127.59   55.59
   1  11   2    0.50    1.90
  -1  11  -2    9.50    3.70
   1  11   2    2.30    2.80
   2  11   2   79.29   10.30
   2  11   2   75.29   11.70
  -2  11  -2   74.99    9.70
  -3  11  -2   -4.30    4.50
   3  11   2    3.70    6.80
  -4  11  -2  101.69   16.50
   4  11   2  131.19   21.10
   4  12  -2   10.50    8.80
  -4  12   2   -2.00    7.90
  -3 -12   2    3.50    4.20
  -3  12   2   -5.40    4.40
  -3  12   2    1.20    4.20
   3  12  -2    0.80    5.10
  -2 -12   2   13.20    4.40
   2  12  -2   19.20    6.60
  -2  12   2    7.20    3.90
  -2  12   2    5.30    3.80
  -1  12   2  194.98   10.80
   1  12  -2  212.98   14.50
  -1  12   2  188.78   13.50
   1  12  -2  205.98    8.40
   0  12  -2    1.60    2.60
   0  12   2   -0.40    2.20
   0  12  -2    2.80    2.00
   0  12   2    1.90    2.50
  -1  12  -2   59.09    8.00
   1  12   2   54.99    8.40
   1  12   2   58.29    7.80
  -2  12  -2   -0.20    3.80
   2  12   2    2.00    3.40
   2  12   2    4.80    4.80
  -3  12  -2  236.38   18.50
   3  12   2  222.08   24.10
   4  12   2   10.90   10.50
  -4  12  -2    4.70    7.20
   4  13  -2   88.39   17.60
  -4  13   2   93.29   18.20
  -3 -13   2  164.18   14.40
   3  13  -2  188.38   22.70
  -3  13   2  192.88   14.50
  -3  13   2  197.38   22.10
  -2 -13   2 1007.30   32.70
  -2  13   2  908.21   39.10
   2  13  -2  928.11   39.90
  -2  13   2 1013.10   32.20
  -1  13   2    7.30    3.20
  -1  13   2   13.30    4.50
   1  13  -2   12.90    4.80
   1  13  -2    5.80    2.00
   0  13   2  138.19   10.60
   0  13  -2  137.49    9.10
   0  13  -2  142.39   13.00
   0  13   2  153.78   10.50
   1  13   2 1073.69   39.30
  -1  13  -2 1104.89   37.00
   1  13   2 1086.19   35.70
   2  13   2   11.90    4.80
   2  13   2    6.00    5.20
  -2  13  -2    7.00    4.90
   3  13   2   55.39   13.60
  -3  13  -2   69.39   12.10
  -4  13  -2   62.29   13.70
   4  13   2   89.29   19.60
  -4  14   2   32.30   13.30
   4  14  -2   29.20   11.80
  -3 -14   2    7.90    5.20
   3  14  -2    8.90    7.80
  -3  14   2    1.00    5.20
  -3  14   2    5.40    5.30
  -2 -14   2  222.18   13.40
  -2  14   2  220.68   17.60
   2  14  -2  228.78   18.20
  -2  14   2  219.88   13.10
   1  14  -2  161.68    8.60
  -1  14   2  178.58   11.00
   1  14  -2  184.88   14.40
  -1  14   2  177.28   13.60
   0  14  -2  421.56   20.50
   0  14   2  391.16   18.80
   0  14  -2  401.16   17.00
   0  14   2  397.06   18.60
   1  14   2  246.88   14.40
   1  14   2  269.17   17.10
  -1  14  -2  242.88   15.90
  -1  14  -2  228.68   14.90
   2  14   2   64.79   12.00
  -2  14  -2   49.99    9.00
   2  14   2   49.20    8.30
  -3  14  -2   59.19   11.30
   3  14   2   40.20   12.10
   4  15  -2   -0.10    9.10
  -4  15   2   -2.10    8.40
  -3 -15   2  378.66   19.50
   3  15  -2  361.16   27.70
  -3  15   2  380.06   27.30
  -2 -15   2   53.29    7.90
  -2  15   2   28.60    7.80
   2  15  -2   63.59   12.20
  -2  15   2   52.39    8.00
  -1  15   2   47.00    8.10
   1  15  -2   76.59    7.10
  -1  15   2   58.89    7.40
   1  15  -2   66.29   10.90
   0  15   2   92.19   10.50
   0  15  -2   84.39    8.90
   0  15  -2   90.29   10.60
   0  15   2   97.49   10.60
   1  15   2 2363.46   69.89
  -1  15  -2 2309.87   68.09
  -1  15  -2 2181.58   65.79
   1  15   2 2280.67   65.09
   2  15   2    6.30    4.70
  -2  15  -2    8.90    4.90
   2  15   2    8.20    5.30
  -3  15  -2  100.19   14.60
   3  15   2   92.99   17.10
   3  16  -2   55.69   14.00
  -3  16   2   29.90    9.80
  -2  16   2    0.80    3.50
  -2  16   2    6.40    5.20
   2  16  -2    6.40    5.70
   1  16  -2    1.10    2.10
  -1  16   2    4.30    4.70
  -1  16   2    2.00    3.20
   1  16  -2   -0.90    2.40
   0  16   2  247.68   15.50
   0  16  -2  249.48   13.70
   0  16   2  296.27   16.50
   1  16   2   20.80    6.90
   1  16   2   27.20    6.70
  -1  16  -2   26.40    6.60
  -1  16  -2   18.30    5.80
   2  16   2  230.18   15.70
  -2  16  -2  249.28   16.90
   2  16   2  210.48   22.20
  -2  16  -2  198.78   20.10
   3  16   2  135.49   20.70
  -3  16  -2  111.79   15.40
  -3  16  -2  103.79   17.20
  -3  17   2   27.20   10.10
   3  17  -2   68.99   15.80
  -2  17   2  341.97   23.40
   2  17  -2  366.56   25.00
  -2  17   2  367.26   18.90
  -1  17   2  152.58   11.80
   1  17  -2  204.88   16.20
   1  17  -2  177.68   10.20
  -1  17   2  155.08   15.60
   0  17   2 1120.59   39.80
   0  17  -2 1215.98   42.40
   0  17  -2 1118.09   37.10
   0  17   2 1157.28   40.20
   1  17   2  151.78   16.70
  -1  17  -2  147.99   14.60
   1  17   2  159.98   12.80
  -1  17  -2  163.28   16.00
  -2  17  -2   28.40    8.10
   2  17   2   28.60    6.90
  -2  17  -2   20.90    7.30
   2  17   2   21.30    8.90
   3  17   2  151.38   22.30
  -3  17  -2  106.29   14.70
  -3  17  -2   95.69   16.70
   3  18  -2   11.80    9.30
  -3  18   2   -2.30    5.40
  -2  18   2   28.60    6.90
  -2  18   2   20.80    7.90
   2  18  -2    0.90    5.50
  -1  18   2  140.39   16.10
   1  18  -2  142.99   16.80
  -1  18   2  148.59   13.60
   1  18  -2  137.39    9.40
   0  18   2    6.00    4.00
   0  18  -2    1.30    3.20
   0  18  -2    6.10    3.60
   0  18   2   15.00    5.70
  -1  18  -2    9.80    5.50
   1  18   2    9.70    5.70
  -1  18  -2    5.00    5.30
   1  18   2    2.20    4.10
  -2  18  -2   24.90    7.70
   2  18   2   22.20    6.50
   2  18   2    8.60    6.20
  -2  18  -2    8.90    5.40
  -3  18  -2   86.79   13.90
  -3  18  -2   88.29   16.00
   3  18   2   68.99   15.30
  -3  19   2   18.40    9.50
   3  19  -2   -3.20    7.00
  -2  19   2  616.94   26.90
   2  19  -2  603.44   34.10
  -2  19   2  619.44   32.90
  -1  19   2   60.39    9.20
  -1  19   2   50.29    9.40
   1  19  -2   39.00    9.90
   1  19  -2   54.19    7.80
   0  19  -2  675.13   30.80
   0  19  -2  669.23   26.20
   0  19   2  622.24   28.30
   0  19   2  658.53   29.00
   1  19   2    1.00    3.20
  -1  19  -2    4.70    4.50
  -1  19  -2   -3.70    3.60
   1  19   2    2.50    4.10
  -2  19  -2   19.40    8.50
   2  19   2    9.30    5.00
  -2  19  -2   22.50    7.80
   2  19   2   27.40    9.10
  -3  19  -2   76.69   13.30
   3  19   2   68.79   16.90
  -3  19  -2   71.09   14.70
   3  20  -2   27.70   12.30
  -3  20   2   24.40    9.00
  -2  20   2   -2.20    4.50
  -2  20   2    7.70    6.20
   2  20  -2    0.00    5.40
  -1  20   2   53.79   10.40
   1  20  -2   47.10   10.00
  -1  20   2   46.30    8.40
   0  20  -2    4.70    4.80
   0  20   2    8.00    4.90
   0  20   2   22.90    6.80
   0  20  -2   10.20    4.20
   1  20   2    6.10    4.50
   1  20   2    6.80    5.40
  -1  20  -2    8.90    5.70
  -1  20  -2    5.70    5.30
  -2  20  -2   -2.50    4.30
   2  20   2    1.20    5.80
  -2  20  -2   -1.70    5.70
  -3  20  -2   56.99   14.90
  -3  20  -2   65.89   13.20
   3  20   2   85.39   19.30
   3  21  -2  162.38   24.90
  -3  21   2  103.89   18.40
  -2  21   2   46.70   11.70
   2  21  -2   86.09   16.20
  -2  21   2   48.60    9.40
  -1  21   2   45.10    8.90
   1  21  -2   71.49   13.00
  -1  21   2   48.80   10.10
   0  21   2   85.19   12.20
   0  21  -2  103.59   14.60
   0  21   2  105.99   13.90
   0  21  -2   75.49   10.10
   1  21   2  336.07   20.50
   1  21   2  307.97   22.30
  -1  21  -2  361.56   22.20
  -1  21  -2  315.47   21.30
  -2  21  -2    0.80    5.50
  -2  21  -2    2.00    5.90
   2  21   2    3.80    5.70
  -3  21  -2   10.70    8.10
   3  21   2   -2.50    8.40
  -3  21  -2    4.70    8.90
  -3  22   2   18.00   10.00
   3  22  -2   49.50   15.30
  -2  22   2   -5.50    4.40
   2  22  -2    1.20    6.60
  -1  22   2   -2.10    3.80
   1  22  -2    2.80    5.70
  -1  22   2    5.40    4.80
   0  22   2   98.59   13.40
   0  22  -2  108.09   14.80
   0  22   2  107.59   14.40
   0  22  -2   90.69   11.30
   1  22   2   31.50    7.90
  -1  22  -2   26.90    8.10
   1  22   2   33.00    9.30
  -1  22  -2   49.50   10.60
   2  22   2    5.60    8.30
  -2  22  -2    9.60    7.70
  -2  22  -2   11.40    7.10
  -3  22  -2   -1.50    7.40
   3  22   2   12.60   11.40
  -3  22  -2  -10.00    8.00
  -3  23   2    1.20    8.10
   3  23  -2   16.50   11.80
   2  23  -2  507.55   33.60
  -2  23   2  416.26   28.80
   1  23  -2  125.09   17.80
  -1  23   2  113.19   13.90
  -1  23   2  136.89   17.30
   0  23   2   14.50    6.50
   0  23  -2    7.00    5.10
   0  23   2   11.10    5.80
   0  23  -2   17.00    6.90
  -1  23  -2  326.47   22.30
   1  23   2  384.26   22.50
  -1  23  -2  396.86   24.60
   1  23   2  355.36   25.00
   2  23   2    4.70    6.60
  -2  23  -2   15.90    8.20
  -2  23  -2    2.80    6.40
  -3  23  -2   51.19   12.50
  -3  23  -2   48.30   15.10
   3  23   2   91.39   20.70
  -2  24   2   50.29   12.30
   2  24  -2   64.89   15.20
   1  24  -2   93.59   16.20
  -1  24   2   67.19   12.50
  -1  24   2   61.69   10.80
   0  24  -2  137.59   17.80
   0  24  -2  147.59   15.40
   0  24   2  107.29   15.10
   0  24   2  141.09   17.10
  -1  24  -2    2.90    5.60
   1  24   2    3.00    6.20
   1  24   2    8.20    5.70
  -1  24  -2   10.90    6.40
   2  24   2   62.09   14.90
  -2  24  -2   45.50   11.50
  -2  24  -2   65.99   14.60
  -2  25   2  732.93   40.10
   2  25  -2  773.32   43.70
  -1  25   2    1.10    5.10
  -1  25   2    4.70    5.60
   1  25  -2    1.40    6.10
   0  25   2  680.43   33.20
   0  25   2  751.22   36.00
   0  25  -2  705.13   32.20
   0  25  -2  762.82   37.30
  -1  25  -2  188.58   19.40
   1  25   2  179.48   22.10
  -1  25  -2  205.58   22.00
   1  25   2  168.18   26.80
  -2  25  -2   -0.50    6.70
   2  25   2    1.60    7.80
  -2  25  -2    2.40    6.60
  -2  26   2    5.30    7.10
   2  26  -2   16.50   11.00
  -1  26   2  286.07   22.80
  -1  26   2  275.77   20.60
   1  26  -2  335.87   26.20
   0  26   2   11.60    6.60
   0  26   2   22.40    8.20
   0  26  -2   13.00    7.70
   1  26   2    7.50    6.70
  -1  26  -2    4.20    6.40
  -1  26  -2    0.70    7.10
  -2  26  -2   13.00    9.20
  -2  26  -2   20.30   10.70
   2  26   2   21.10   10.20
  -2  27   2  461.95   31.40
   2  27  -2  418.06   39.50
   1  27  -2   49.60   13.50
  -1  27   2   27.80    8.90
  -1  27   2   43.30   11.10
   0  27   2  366.26   24.80
   0  27   2  482.15   29.40
   0  27  -2  461.95   29.40
  -1  27  -2   49.10   11.50
   1  27   2   50.79   13.20
  -1  27  -2   43.10   11.80
  -2  27  -2   31.00   11.80
  -2  27  -2   29.80   11.40
   2  27   2    9.40    9.20
   2  28  -2    3.50    9.70
  -2  28   2    5.60    8.50
   1  28  -2  247.18   29.10
  -1  28   2  239.48   25.40
  -1  28   2  170.08   22.70
   0  28   2   20.70    8.50
   0  28  -2    8.60    7.30
   0  28   2   14.00    7.10
  -1  28  -2    7.30    7.80
   1  28   2   10.40    8.80
  -1  28  -2   10.70    7.30
   2  28   2    6.70    9.20
  -2  28  -2   10.50    8.10
  -2  28  -2   -2.20    7.50
   1  29  -2   14.00    8.40
  -1  29   2   12.90    8.20
   0  29   2   44.00   11.60
   0  29   2   37.40   11.20
   0  29  -2   43.00   12.50
  -1  29  -2  307.37   23.60
  -1  29  -2  362.66   31.60
   1  29   2  290.07   29.60
  -1  30   2    3.60    6.90
   1  30  -2   23.40   11.00
   0  30  -2   81.99   16.40
   0  30   2   85.69   15.80
  -1  30  -2   51.09   15.40
  -1  30  -2   42.60   12.30
   1  30   2   60.69   15.70
   0  31   2  124.19   19.20
   0  31  -2  115.59   19.20
  -4   0   3    3.50    6.20
  -4   0   3    0.90    6.30
   4   0  -3   -0.20    6.20
   3   0  -3   -4.00    3.20
   2   0  -3   -0.30    2.00
   1   0  -3 2417.26   59.79
  -1   0   3 2441.26   60.89
   0   0   3   -0.80    0.70
   0   0  -3   -0.70    1.00
   0   0   3    1.20    1.10
  -1   0  -3   98.59    7.60
  -3   0  -3   -3.70    4.80
  -4   0  -3    1.60    7.40
  -4  -1   3   20.90    7.90
  -4  -1   3   30.00   10.20
   4   1  -3   17.40    8.10
  -4   1   3   15.50    9.00
   3  -1  -3   41.90    8.40
   3   1  -3   46.90    9.20
   2  -1  -3  557.14   21.70
  -2   1   3  534.55   22.30
   2   1  -3  541.15   22.30
   1  -1  -3    6.80    1.90
  -1  -1   3    5.50    2.20
  -1  -1   3    8.40    2.60
  -1   1   3    9.60    2.80
   1   1  -3    5.10    2.10
   0  -1   3  435.46   13.80
   0  -1  -3  423.06   12.80
   0  -1   3  432.46   13.20
   0   1  -3  437.86   13.50
   0   1   3  423.76   14.30
   0   1   3  446.96   12.80
   1   1   3   58.89    6.80
  -1   1  -3   77.29    8.00
   2   1   3   52.09    8.80
  -2   1  -3   36.20    7.40
  -3   1  -3  156.98   17.50
  -4  -1  -3  210.48   24.20
  -4   1  -3  196.98   22.40
  -4  -2   3  184.68   19.00
  -4   2   3  232.48   22.10
  -4   2   3  229.58   24.00
   4   2  -3  169.28   20.30
  -3  -2   3   43.20    8.00
   3  -2  -3   50.49    9.00
   3   2  -3   41.70    8.40
  -3   2   3   56.19   10.00
   2  -2  -3 1082.09   34.70
  -2  -2   3 1125.09   35.90
   2   2  -3 1165.98   37.30
  -2   2   3 1093.39   37.20
  -1  -2   3  444.06   14.20
   1  -2  -3  457.05   13.50
  -1  -2   3  443.46   16.20
   1   2  -3  447.36   16.10
  -1   2   3  443.16   16.60
   0  -2   3   10.70    2.10
   0  -2   3    4.50    1.80
   0  -2  -3    4.80    1.50
   0   2   3    9.20    2.40
   0   2  -3    6.10    1.90
   0   2   3    9.90    1.80
   1   2   3  256.07   13.00
   1   2   3  248.98   13.00
  -1   2  -3  250.17   12.40
  -2   2  -3  295.67   17.40
   2   2   3  275.17   17.60
  -3   2  -3   10.30    6.10
   3   2   3    2.90    5.10
  -4  -2  -3   13.20   10.20
  -4   2  -3   27.70   10.60
  -4  -3   3   11.20    6.50
  -4   3   3    0.40    5.70
  -4   3   3    5.60    6.50
   4   3  -3    4.60    7.10
  -3  -3   3  117.39   12.70
  -3   3   3   88.19   12.50
   3   3  -3   95.29   13.00
  -2  -3   3   27.40    5.30
   2  -3  -3   23.40    4.90
  -2   3   3   35.10    6.40
   2   3  -3   29.30    6.00
  -1  -3   3  129.89    5.90
   1  -3  -3  138.79    5.50
  -1  -3   3  129.49    7.70
  -1   3   3  131.49    8.40
   1   3  -3  129.19    8.10
   0  -3   3  101.09    5.50
   0   3  -3   84.19    5.40
   0   3   3   91.69    4.80
   0   3   3   83.69    5.90
  -1   3  -3 2926.21   75.19
   1   3   3 2995.50   76.79
   1   3   3 2849.51   75.79
  -2   3  -3  178.78   13.60
   2   3   3  192.18   14.60
  -3   3  -3  688.73   33.10
   3   3   3  667.03   33.80
  -4  -3  -3   -7.80    6.40
  -4   3  -3   -1.30    6.30
  -4  -4   3  123.29   15.30
   4   4  -3  129.49   19.20
  -4   4   3  138.39   16.50
  -4   4   3  165.88   20.70
  -3  -4   3   24.00    6.20
  -3   4   3   25.70    8.10
   3   4  -3   33.70    8.50
  -3   4   3   26.50    6.90
  -2  -4   3  937.71   31.30
  -2   4   3  938.01   33.90
   2   4  -3  924.41   33.70
  -1  -4   3  183.78    6.40
  -1  -4   3  173.98    9.10
  -1   4   3  172.28   10.10
  -1   4   3  169.48    6.00
   1   4  -3  190.08   10.20
   0  -4   3   69.99    5.00
   0   4   3   65.39    4.20
   0   4  -3   57.69    5.40
   0   4   3   56.79    5.70
  -1   4  -3   22.40    4.50
   1   4   3   24.60    4.80
   1   4   3   21.60    4.20
   2   4   3  879.61   35.00
  -2   4  -3  854.31   32.40
  -3   4  -3  354.56   22.80
   3   4   3  393.46   25.40
  -4   4  -3    0.10    8.30
  -4  -5   3    6.90    6.00
   4   5  -3   -3.30    6.00
  -4   5   3    2.00    6.20
  -3  -5   3    7.60    5.10
   3   5  -3   19.70    7.20
  -3   5   3   13.00    5.30
  -3   5   3   11.50    5.90
  -2  -5   3   48.90    6.90
   2   5  -3   50.49    7.90
  -2   5   3   68.19    9.60
  -2   5   3   59.09    6.70
  -1  -5   3  115.19    7.40
  -1  -5   3  116.79    4.30
   1   5  -3  121.99    8.50
  -1   5   3  121.09    4.60
  -1   5   3  114.09    8.30
   0   5  -3  100.79    6.90
   0   5   3  115.69    7.40
   0   5   3  107.99    5.80
   1   5   3  634.54   23.40
  -1   5  -3  678.63   23.30
   1   5   3  646.04   24.40
  -2  -5  -3  177.38    8.00
  -2   5  -3  187.98   13.50
   2   5   3  207.38   15.40
  -3   5  -3  952.50   40.30
   3   5   3  948.31   42.80
   4   5   3  172.38   23.30
  -4   5  -3  156.08   19.90
  -4  -6   3   97.09   13.20
   4   6  -3  145.09   19.50
  -4   6   3  135.19   19.80
  -3  -6   3    9.80    5.00
  -3   6   3    6.60    5.20
   3   6  -3   16.10    6.70
  -3   6   3    3.30    4.40
  -2  -6   3  180.18   11.30
  -2   6   3  159.68   13.00
  -2   6   3  187.68   10.00
   2   6  -3  195.78   14.00
  -1  -6   3    6.70    2.80
  -1   6   3   11.80    1.90
   1   6  -3    9.60    3.40
  -1   6   3   11.70    3.70
   0   6   3  116.19    6.50
   0   6   3  120.59    7.70
   0   6  -3  126.29    7.90
  -1   6  -3  470.95   18.80
   1   6   3  444.76   18.50
   1   6   3  459.45   19.70
  -2  -6  -3   10.80    2.40
  -2   6  -3    6.30    3.60
   2   6   3    6.90    4.30
  -3   6  -3   77.69   12.30
   3   6   3   81.69   14.20
  -4   6  -3   21.80    9.50
   4   6   3    6.50    8.90
  -4  -7   3    5.50    6.40
  -4   7   3   -1.50    7.20
   4   7  -3    6.00    7.90
  -3  -7   3    1.20    4.30
   3   7  -3   -0.70    4.80
  -3   7   3    3.20    3.90
  -3   7   3    2.00    5.30
  -2  -7   3  177.98   11.10
  -2   7   3  157.18   14.90
   2   7  -3  169.68   13.00
  -2   7   3  165.48    9.30
  -1  -7   3    1.00    1.70
  -1   7   3    4.40    2.80
   1   7  -3    3.50    2.40
  -1   7   3    0.70    1.10
   0   7   3  588.74   18.40
   0   7   3  548.35   20.30
   0   7  -3  551.94   20.30
   1   7   3   76.09    8.70
  -1   7  -3   67.79    7.60
   1   7   3   65.09    7.60
  -2  -7  -3   -2.80    1.40
   2   7   3    1.10    3.70
  -2   7  -3    2.80    3.40
   3   7   3   62.29   13.20
  -3   7  -3   38.90    9.40
  -4   7  -3  186.98   22.30
   4   7   3  182.98   24.00
  -4   8   3    1.60    7.80
   4   8  -3   11.20    9.20
  -3  -8   3    4.90    3.70
   3   8  -3    6.80    5.50
  -3   8   3   -0.40    3.40
  -3   8   3    4.80    5.10
  -2  -8   3  186.08   11.50
  -2   8   3  172.28   14.00
   2   8  -3  186.08   14.40
  -2   8   3  179.58    9.80
  -1  -8   3  311.17   13.50
  -1   8   3  315.67   15.80
   1   8  -3  297.27   15.60
  -1   8   3  291.67   10.40
   0   8  -3    1.10    2.50
   0   8   3    3.70    1.90
   0   8   3    2.00    2.50
   1   8   3   87.29    9.50
  -1   8  -3   86.49    9.10
   1   8   3   84.19    8.90
  -2  -8  -3   16.00    2.50
   2   8   3   23.10    6.70
  -2   8  -3   13.80    4.60
  -3   8  -3   67.69   11.60
   3   8   3   70.99   13.50
   4   8   3   46.60   14.60
  -4   8  -3   67.49   14.20
  -4   9   3    3.70    7.70
   4   9  -3    7.60    8.90
  -3  -9   3   13.90    5.40
  -3   9   3   22.70    5.90
  -3   9   3    6.90    5.70
   3   9  -3   12.30    6.90
  -2  -9   3  210.68   12.60
   2   9  -3  221.48   15.90
  -2   9   3  221.48   15.90
  -2   9   3  213.38   10.90
  -1  -9   3  116.89    8.20
  -1   9   3  112.09   10.70
  -1   9   3  138.59    6.90
   1   9  -3  126.49   12.00
   0   9   3  142.69    9.70
   0   9   3  149.09    8.50
   0   9  -3  142.59    9.90
   1   9   3  465.95   19.70
  -1   9  -3  445.66   19.60
   1   9   3  461.35   21.20
  -2  -9  -3  203.88    7.80
   2   9   3  247.28   17.40
  -2   9  -3  236.48   15.70
   3   9   3  365.86   26.60
  -3   9  -3  391.56   23.80
  -4   9  -3  188.48   21.90
   4   9   3  176.18   25.10
  -4  10   3  232.78   26.30
   4  10  -3  233.78   26.40
  -3 -10   3   16.90    5.70
  -3  10   3   21.00    5.60
   3  10  -3   18.20    7.60
  -3  10   3   15.90    7.20
  -2 -10   3   87.29    9.20
  -2  10   3   85.59    7.80
  -2  10   3   75.89   11.50
   2  10  -3   88.39   12.20
  -1 -10   3  112.49    8.20
  -1  10   3  118.79    6.90
  -1  10   3  127.39   12.20
   1  10  -3  149.99   13.70
   0  10  -3  251.27   14.10
   0  10   3  244.28   11.90
   0  10   3  254.57   13.70
  -1  10  -3   52.69    7.60
   1  10   3   44.40    7.00
   1  10   3   53.69    8.20
  -2  10  -3  545.95   25.00
   2  10   3  553.44   25.50
   2  10   3  510.55   27.10
   3  10   3  106.99   17.80
  -3  10  -3   74.29   11.90
  -4  10  -3   14.80    9.30
   4  10   3   30.00   12.10
   4  11  -3   91.89   18.20
  -4  11   3  102.09   18.30
  -3 -11   3    7.40    4.70
  -3  11   3   14.90    7.60
  -3  11   3   12.00    5.00
   3  11  -3   -8.00    4.00
  -2 -11   3  221.48   13.10
   2  11  -3  219.38   16.50
  -2  11   3  191.88   15.40
  -2  11   3  204.68   11.10
  -1 -11   3   16.80    4.60
   1  11  -3    9.30    3.90
  -1  11   3   17.70    5.40
  -1  11   3   16.20    3.20
   0  11  -3  188.98   12.70
   0  11   3  187.08   10.60
   0  11  -3  189.18   10.00
   0  11   3  183.78   11.90
   1  11   3 1934.31   55.89
   1  11   3 1885.61   57.89
   2  11   3   52.39    8.80
  -2  11  -3   54.49    8.50
   2  11   3   64.49   11.80
  -3  11  -3  322.47   22.10
   3  11   3  288.87   29.70
   4  11   3   -2.50   10.20
  -4  11  -3  -11.20    6.70
   4  12  -3  593.44   37.80
  -4  12   3  601.24   38.40
  -3 -12   3  105.39   11.60
  -3  12   3   92.69   15.00
   3  12  -3   98.99   16.60
  -2 -12   3  534.65   21.90
   2  12  -3  517.65   27.00
  -2  12   3  512.85   19.40
  -2  12   3  515.15   26.70
  -1 -12   3  328.97   15.50
   1  12  -3  306.87   17.80
  -1  12   3  314.47   13.30
   1  12  -3  317.77    9.70
  -1  12   3  307.57   17.70
   0  12  -3  270.87   12.50
   0  12  -3  228.28   14.30
   0  12   3  249.18   13.10
   0  12   3  240.68   14.20
   1  12   3   98.49   10.70
  -1  12  -3  112.19   11.60
   1  12   3   92.89   11.40
   2  12   3   37.20    7.50
  -2  12  -3   51.19    9.20
   2  12   3   49.70   10.40
   3  12   3    4.90    6.30
  -3  12  -3    3.30    6.00
   4  12   3   -6.90    8.90
  -4  12  -3   -2.30    7.10
  -4  13   3  217.88   26.40
   4  13  -3  190.08   24.30
  -3 -13   3  604.74   26.00
  -3  13   3  550.24   32.40
   3  13  -3  586.04   34.20
  -2 -13   3  443.96   19.80
   2  13  -3  433.06   24.90
  -2  13   3  425.26   17.60
  -2  13   3  390.66   23.40
  -1  13   3  100.19    7.60
  -1  13   3   94.29   11.60
   1  13  -3  100.99   11.70
   1  13  -3   98.99    5.00
   0  13   3  115.79   11.50
   0  13  -3  168.48   14.90
   0  13   3  147.19   10.30
   0  13  -3  134.69    9.10
   1  13   3  794.82   32.50
  -1  13  -3  824.02   31.10
   1  13   3  842.42   30.70
   2  13   3   37.40    7.90
   2  13   3   44.90   10.40
  -2  13  -3   33.10    7.90
   3  13   3  136.99   20.80
  -3  13  -3   82.49   13.70
   4  14  -3  163.68   23.20
  -4  14   3  136.59   22.10
  -3 -14   3   88.89   11.30
   3  14  -3   97.89   16.60
  -3  14   3   88.49   15.00
  -2 -14   3  123.29   12.00
   2  14  -3  134.19   16.60
  -2  14   3  135.19    9.90
  -2  14   3  117.49   15.10
  -1  14   3  385.96   20.40
  -1  14   3  318.27   14.70
   1  14  -3  332.57   19.90
   1  14  -3  326.07   11.50
   0  14   3  261.87   14.60
   0  14  -3  245.48   12.80
   0  14  -3  250.37   16.00
   0  14   3  250.47   15.30
   1  14   3   69.49    9.40
   1  14   3   63.19   10.40
  -1  14  -3   57.69    8.70
   2  14   3  231.38   22.80
   2  14   3  267.37   17.70
  -2  14  -3  268.47   17.90
   3  14   3   77.59   15.70
  -3  14  -3   90.19   13.60
  -3 -15   3    7.40    5.80
   3  15  -3   -3.70    5.50
  -3  15   3    0.50    5.90
  -2 -15   3  367.86   18.60
  -2  15   3  365.26   17.00
  -2  15   3  358.36   23.10
   2  15  -3  386.96   24.40
   1  15  -3   79.99    5.40
  -1  15   3   75.99   10.50
   1  15  -3   72.79   10.90
  -1  15   3   79.89    8.40
   0  15   3  609.64   25.00
   0  15  -3  601.64   22.80
   0  15   3  623.04   26.40
   0  15  -3  613.34   27.10
   1  15   3  146.89   11.70
  -1  15  -3  132.99   13.80
   1  15   3  107.39   13.20
  -1  15  -3   89.79   11.10
  -2  15  -3  279.47   18.50
   2  15   3  247.38   17.10
   2  15   3  223.98   22.10
   3  15   3    8.10    6.10
  -3  15  -3    3.10    5.90
  -3 -16   3    4.70    6.00
   3  16  -3    7.90    7.10
  -3  16   3    4.40    6.10
  -2 -16   3  466.55   22.00
  -2  16   3  499.95   27.70
  -2  16   3  516.05   21.20
   2  16  -3  460.65   27.80
   1  16  -3  630.54   29.90
  -1  16   3  648.34   24.20
   1  16  -3  615.74   20.00
  -1  16   3  661.13   29.20
   0  16  -3    0.70    2.50
   0  16   3   -1.90    3.00
   0  16  -3    2.80    3.30
   0  16   3    1.80    3.20
   1  16   3    6.90    4.30
   1  16   3    3.80    3.80
  -1  16  -3   -0.20    4.10
  -1  16  -3    2.60    3.90
   2  16   3   14.20    6.80
  -2  16  -3   16.90    6.70
   2  16   3   18.30    5.90
   3  16   3   48.50   14.00
  -3  16  -3   39.80   10.90
  -3 -17   3    6.30    5.30
  -3  17   3    6.20    6.40
   3  17  -3   -2.00    5.90
  -2  17   3   79.29    9.40
   2  17  -3   76.69   13.80
  -2  17   3   49.50   10.80
  -1  17   3   20.60    6.30
   1  17  -3   13.60    3.60
  -1  17   3   15.00    4.70
   1  17  -3   14.70    5.60
   0  17  -3  138.39   10.20
   0  17  -3  130.09   14.80
   0  17   3  140.79   14.70
   0  17   3  140.29   13.90
  -1  17  -3  711.93   30.80
   1  17   3  710.03   32.40
  -1  17  -3  742.63   31.20
   1  17   3  675.13   29.50
   2  17   3    2.50    4.00
  -2  17  -3    2.40    4.60
   2  17   3   -2.80    4.40
   3  17   3  235.48   28.40
  -3  17  -3  245.28   23.90
  -3 -18   3   20.80    8.50
  -3  18   3   15.10    9.30
   3  18  -3   55.49   15.10
   2  18  -3  360.36   25.50
  -2  18   3  389.86   19.10
  -2  18   3  304.97   22.40
  -1  18   3  103.59   10.80
  -1  18   3  100.89   12.70
   1  18  -3  104.89   14.10
   0  18   3   64.89   10.10
   0  18  -3   50.59    7.40
   0  18  -3   62.99   11.00
   0  18   3   38.30    8.20
  -1  18  -3   19.70    6.40
  -1  18  -3   21.90    6.60
   1  18   3   19.80    6.90
   1  18   3   14.60    6.10
  -2  18  -3   90.19   13.20
   2  18   3   95.29   12.80
  -2  18  -3  101.19   15.20
   2  18   3   96.09   16.80
  -3  18  -3    5.60    7.50
   3  18   3   -1.60    5.90
  -3  18  -3   -0.10    7.00
   3  19  -3   90.69   19.10
  -3  19   3   88.29   16.20
   2  19  -3   17.40    8.20
  -2  19   3    6.60    6.20
  -1  19   3    4.00    3.80
   1  19  -3   -0.50    3.80
  -1  19   3    6.00    4.20
   0  19  -3    2.90    4.40
   0  19  -3    2.70    3.00
   0  19   3    2.00    3.80
   0  19   3    4.70    4.10
   1  19   3  498.55   25.30
   1  19   3  480.45   27.00
  -1  19  -3  499.95   26.30
  -1  19  -3  537.95   26.80
   2  19   3   -1.30    3.70
  -2  19  -3    3.40    5.10
   2  19   3    0.90    6.30
  -2  19  -3    1.20    4.70
   3  19   3  159.08   24.50
  -3  19  -3  124.49   19.20
  -3  19  -3  166.38   19.90
  -3  20   3    8.60    8.10
   3  20  -3   31.10   12.40
  -2  20   3  548.85   31.30
   2  20  -3  509.75   32.00
   1  20  -3   52.59   10.90
  -1  20   3   59.29   11.00
  -1  20   3   46.10    8.00
   0  20  -3  123.19   15.30
   0  20  -3  148.69   13.80
   0  20   3  138.09   15.40
   0  20   3  156.68   15.40
   1  20   3   18.80    7.20
  -1  20  -3    7.20    6.00
  -1  20  -3    4.90    5.40
   1  20   3   16.40    6.60
   2  20   3   20.30    8.60
   2  20   3   10.50    5.60
  -2  20  -3   17.90    7.50
  -2  20  -3   16.10    7.50
   3  20   3   -5.60    7.20
  -3  20  -3   12.50    8.50
  -3  20  -3    5.90    8.00
  -3  21   3   99.09   18.00
   3  21  -3   89.49   19.90
   2  21  -3  199.68   24.10
  -2  21   3  166.28   20.20
   1  21  -3    1.40    5.10
  -1  21   3   17.90    6.60
  -1  21   3    5.30    4.50
   0  21   3  398.76   23.30
   0  21  -3  365.66   23.40
   0  21  -3  372.46   19.20
   0  21   3  409.26   23.10
  -1  21  -3   89.39   13.30
  -1  21  -3   97.99   13.80
   1  21   3  142.99   16.40
   1  21   3  105.99   14.70
  -2  21  -3   26.10    9.00
  -2  21  -3   18.60    8.80
   2  21   3   10.00    8.20
   3  21   3   35.40   12.70
  -3  21  -3   26.50    9.60
  -3  21  -3   32.70   12.80
  -3  22   3   -6.80    6.30
   3  22  -3    4.10   10.30
   2  22  -3   10.30    8.10
  -2  22   3    7.30    7.70
  -1  22   3  284.47   20.80
   1  22  -3  282.87   26.70
  -1  22   3  270.27   17.60
   0  22  -3  169.68   12.90
   0  22   3  178.48   17.80
   0  22   3  164.48   17.40
   0  22  -3  202.98   20.20
   1  22   3  131.79   16.10
   1  22   3  146.89   18.60
  -1  22  -3  164.28   18.30
  -1  22  -3  137.29   16.50
   2  22   3  119.29   19.30
  -2  22  -3  106.49   16.40
  -2  22  -3  111.19   17.30
  -3  22  -3   37.00   12.80
  -3  22  -3   15.10    9.60
   3  22   3   22.90   12.60
   3  23  -3    7.10   12.20
  -3  23   3   11.00   10.10
   2  23  -3   52.29   14.20
  -2  23   3   34.70   10.40
  -1  23   3   10.50    6.90
   1  23  -3   37.80   10.40
  -1  23   3   14.80    6.10
   0  23   3  360.46   23.00
   0  23  -3  358.16   19.50
   0  23  -3  346.27   23.90
   0  23   3  360.66   22.80
  -1  23  -3   -0.10    4.80
   1  23   3   10.70    6.50
  -1  23  -3    0.80    6.50
   1  23   3   -2.50    4.20
  -2  23  -3   -0.80    6.70
  -2  23  -3   -0.40    6.40
   2  23   3    3.80    7.50
   2  24  -3   14.00   10.60
  -2  24   3    4.10    7.10
   1  24  -3  325.17   25.30
  -1  24   3  371.96   21.50
  -1  24   3  332.47   23.90
   0  24   3   77.69   12.70
   0  24   3   76.09   13.40
   0  24  -3   70.09   13.10
   1  24   3   23.30    9.30
  -1  24  -3   20.50    8.80
   1  24   3   20.10    7.60
  -1  24  -3   18.30    7.20
  -2  24  -3   12.80    8.50
   2  24   3    3.80    6.80
  -2  24  -3   15.40    8.60
  -2  25   3   62.29   14.10
   2  25  -3   72.09   16.20
  -1  25   3   12.80    6.30
   1  25  -3   17.30    8.80
  -1  25   3   17.10    8.00
   0  25   3   39.50    9.60
   0  25   3   35.50   10.10
   0  25  -3   37.00   10.40
   1  25   3  448.06   29.00
   1  25   3  363.66   24.30
  -1  25  -3  390.76   26.70
  -1  25  -3  383.06   24.70
  -2  25  -3   14.80    8.60
  -2  25  -3    9.00    8.50
   2  25   3   14.60   10.50
   2  26  -3  304.47   33.70
  -2  26   3  269.77   27.20
   1  26  -3  117.79   19.60
  -1  26   3   87.29   15.40
   0  26  -3    4.60    7.30
   0  26   3    0.40    5.20
   0  26   3    2.30    6.40
   1  26   3   29.70   10.20
  -1  26  -3   19.70    8.20
   1  26   3   14.40    7.70
  -1  26  -3   29.60   10.70
   2  26   3  160.98   24.20
  -2  26  -3  134.19   19.20
  -2  26  -3   91.29   16.90
  -2  27   3   12.60    9.30
   2  27  -3   18.70   10.00
  -1  27   3   10.00    7.60
   1  27  -3   13.10    8.50
   0  27   3   58.99   11.70
   0  27  -3   59.49   13.00
   0  27   3   43.90   10.90
  -1  27  -3  259.07   24.00
   1  27   3  220.18   24.80
  -1  27  -3  261.07   26.40
   2  27   3   -4.30    7.90
  -2  27  -3   -6.00    7.40
  -2  27  -3   -2.80    7.70
  -2  28   3  113.29   19.30
   2  28  -3  117.59   22.70
  -1  28   3   93.09   16.40
   1  28  -3  127.39   21.40
   0  28  -3   67.99   14.10
   0  28   3   85.79   14.90
   0  28   3   60.29   12.70
   1  28   3   77.79   16.20
  -1  28  -3   85.69   15.70
  -1  28  -3   91.19   14.80
  -1  29   3   11.80    8.30
   1  29  -3    8.40    7.90
   0  29   3  124.79   17.80
   0  29   3  149.69   20.00
   0  29  -3  152.38   21.40
   1  29   3    8.50    8.10
  -1  29  -3   12.30    8.30
   1  30  -3  224.68   29.40
  -1  30   3  217.78   26.00
   0  30   3   21.60    9.50
   0  30  -3   19.10    9.90
   0  30   3   31.20   10.50
   1  30   3   26.50   10.90
  -1  30  -3   26.40   10.30
   0  31   3   44.50   12.40
   0  31  -3   94.79   17.40
  -4   0   4  505.95   30.10
  -4   0   4  527.15   28.80
   4   0  -4  518.35   29.70
  -3   0   4    5.30    4.20
   3   0  -4    9.00    5.00
   2   0  -4 1684.93   49.00
  -2   0   4 1707.93   49.70
  -1   0   4    1.20    1.60
  -1   0   4   -0.10    1.70
   1   0  -4   -1.50    1.00
   0   0  -4  631.64   18.70
   0   0   4  641.74   18.50
   0   0   4  619.54   19.90
  -1   0  -4    1.10    2.30
  -2   0  -4  738.73   31.20
  -3   0  -4   -0.60    5.40
  -4   0  -4   36.20   12.50
  -4  -1   4    1.30    5.90
  -4  -1   4    3.00    6.00
   4   1  -4    2.90    6.90
  -4   1   4    3.80    6.50
   3  -1  -4  421.86   22.40
  -3  -1   4  388.46   21.40
  -3  -1   4  445.46   22.60
   3   1  -4  420.16   23.00
  -3   1   4  404.06   22.60
   2  -1  -4  260.77   13.40
  -2  -1   4  277.17   14.10
  -2   1   4  250.57   14.30
   2   1  -4  255.87   14.10
  -1  -1   4  125.89    6.70
   1  -1  -4  117.09    5.70
  -1  -1   4  106.59    7.50
  -1   1   4  122.79    7.50
   1   1  -4  110.49    6.70
   0  -1   4   79.79    4.90
   0  -1   4   63.49    5.00
   0  -1  -4   68.79    4.60
   0   1   4   67.29    5.50
   0   1   4   77.89    4.50
   0   1  -4   71.39    5.00
  -1  -1  -4  752.32   26.30
   1   1   4  731.33   26.80
  -1   1  -4  759.92   26.20
  -2   1  -4   35.00    7.80
  -3  -1  -4   29.60    8.70
  -3   1  -4   32.20    8.70
  -4  -1  -4   44.90   13.00
  -4   1  -4   56.69   14.10
  -4  -2   4   85.49   13.40
  -4  -2   4   94.09   15.30
  -4   2   4  101.89   16.10
  -4   2   4   91.29   14.10
   4   2  -4   85.59   14.80
  -3  -2   4   78.19   10.40
   3  -2  -4   82.29   10.80
  -3  -2   4   98.49   12.40
  -3   2   4   87.79   12.40
   3   2  -4   66.49   10.60
   2  -2  -4 1639.44   46.20
  -2  -2   4 1638.94   46.70
  -2  -2   4 1559.24   48.00
  -2   2   4 1605.94   49.20
   2   2  -4 1639.64   48.80
  -1  -2   4 2019.50   53.29
   1  -2  -4 1992.50   48.20
  -1  -2   4 2013.10   49.80
   1   2  -4 1973.20   51.89
  -1   2   4 1975.70   52.79
   0  -2  -4  322.07   10.80
   0  -2   4  284.77   11.40
   0  -2   4  296.87   11.20
   0   2   4  311.37   12.80
   0   2   4  300.17   10.50
   0   2  -4  294.17   11.70
  -1   2  -4  326.97   14.90
   1   2   4  259.57   14.00
   1   2   4  272.77   14.10
  -2   2  -4  530.65   25.30
   2   2   4  594.94   26.70
  -3   2  -4    3.00    5.20
  -4  -2  -4   31.50   12.30
  -4   2  -4   23.00   10.00
  -4  -3   4  100.29   14.00
  -4   3   4  101.69   16.60
   4   3  -4  119.59   17.90
   3  -3  -4   94.39   11.00
  -3  -3   4   88.79   11.40
  -3  -3   4   62.49    9.60
   3   3  -4   82.79   11.60
  -3   3   4   76.39   11.70
  -2  -3   4  391.06   18.40
   2  -3  -4  394.06   16.60
  -2  -3   4  403.96   17.00
  -2   3   4  440.76   20.50
   2   3  -4  441.46   19.80
  -1  -3   4   11.90    2.30
  -1  -3   4   11.70    3.20
   1  -3  -4    9.90    1.60
  -1   3   4    8.90    3.10
   1   3  -4   13.50    3.20
   0  -3  -4   16.00    2.70
   0  -3   4   18.90    3.10
   0  -3   4   19.90    3.20
   0   3   4   14.00    2.50
   0   3   4   14.20    3.30
   0   3  -4   21.40    3.80
   1   3   4   32.10    6.00
  -1   3  -4   10.60    3.50
   1   3   4   27.20    5.40
   2   3   4  997.60   38.50
  -2   3  -4 1028.90   37.50
   3   3   4  206.88   21.50
  -3   3  -4  186.68   19.00
  -4  -3  -4   99.99   17.60
  -4   3  -4  170.28   21.90
  -4  -4   4    5.10    6.70
   4   4  -4    4.20    7.10
  -4   4   4    0.40    6.60
  -3  -4   4    2.80    4.10
  -3  -4   4   -4.20    3.20
  -3   4   4    5.30    4.80
   3   4  -4    0.00    4.00
  -3   4   4    0.80    3.80
  -2  -4   4   52.99    7.50
  -2  -4   4   55.89    6.40
   2  -4  -4   47.60    5.80
   2   4  -4   61.99    8.70
  -2   4   4   55.99    8.40
  -1  -4   4 1219.48   34.90
  -1  -4   4 1191.48   29.90
   1   4  -4 1180.38   35.20
  -1   4   4 1178.08   35.90
   0  -4   4    2.40    2.00
   0   4  -4    4.00    2.30
   0   4   4   -0.70    1.80
   0   4   4    1.60    1.40
  -1   4  -4 1024.90   33.30
   1   4   4 1045.70   34.40
   1   4   4 1071.09   34.40
   2   4   4  297.87   19.20
  -2   4  -4  299.97   17.90
   3   4   4  112.19   16.00
  -3   4  -4  108.09   14.70
  -4  -4  -4   18.90   11.30
  -4   4  -4   15.00    9.80
  -4  -5   4   16.80    7.80
  -4   5   4   44.40   12.10
   4   5  -4   24.70    9.80
  -3  -5   4   45.40    8.70
  -3  -5   4   32.20    6.90
   3   5  -4   32.60    8.40
  -3   5   4   46.90    9.80
  -3   5   4   38.50    7.40
  -2  -5   4    3.90    2.80
  -2  -5   4    1.40    2.40
   2   5  -4    3.30    3.40
  -2   5   4    2.60    2.30
  -2   5   4    4.30    3.30
  -1  -5   4  100.09    7.20
  -1  -5   4   89.69    3.80
   1   5  -4   88.69    8.60
  -1   5   4   92.29    9.00
   0  -5   4  265.57   11.50
   0   5   4  258.37   10.30
   0   5   4  246.78   12.30
   0   5  -4  277.57   12.30
   1   5   4   32.20    6.00
  -1   5  -4   51.89    6.90
   1   5   4   35.00    5.80
  -2  -5  -4  199.88    7.50
   2   5   4  179.78   17.40
  -2   5  -4  209.68   14.80
   3   5   4   13.30    8.10
  -3   5  -4   20.30    7.60
  -4   5  -4  244.28   26.00
  -4  -6   4  216.58   20.10
  -4   6   4  188.78   22.50
   4   6  -4  238.88   24.90
  -3  -6   4   -1.40    3.50
   3   6  -4   -1.40    4.50
  -3   6   4   -4.80    3.20
  -3   6   4   -0.90    4.40
  -2  -6   4  829.82   25.60
  -2  -6   4  860.61   29.90
  -2   6   4  853.11   25.60
   2   6  -4  830.42   32.30
  -2   6   4  831.72   32.60
  -1  -6   4  809.62   26.30
  -1   6   4  821.22   28.40
   1   6  -4  812.62   27.90
   0   6  -4  434.66   17.20
   0   6   4  410.16   14.40
   0   6   4  429.46   17.30
  -1   6  -4  131.39    9.60
   1   6   4  128.29    9.60
   1   6   4  140.09   10.50
  -2  -6  -4  117.29    4.80
  -2   6  -4  118.79   12.60
   2   6   4  113.19   13.80
   3   6   4   -1.80    5.20
  -3   6  -4    2.40    5.10
  -4   6  -4  238.98   25.00
  -4  -7   4   17.30    8.00
   4   7  -4    9.90    8.90
  -4   7   4   18.60    9.40
  -3  -7   4   91.29   12.00
   3   7  -4   72.99   12.40
  -3   7   4  104.39   14.60
  -3   7   4   68.59    9.10
  -2  -7   4  207.48   12.70
  -2  -7   4  246.38   10.50
   2   7  -4  190.18   14.30
  -2   7   4  231.58   15.70
  -2   7   4  223.28   10.30
  -1  -7   4    1.30    2.40
   1   7  -4    0.60    2.60
  -1   7   4    1.30    2.50
   0   7   4  222.58   12.10
   0   7  -4  214.68   11.70
   0   7   4  227.58   10.10
   1   7   4  329.77   16.30
  -1   7  -4  296.47   15.20
   1   7   4  288.37   15.80
  -2   7  -4   11.20    5.60
   2   7   4    5.50    4.60
  -3   7  -4  297.87   21.30
   3   7   4  224.98   24.00
  -4   7  -4   14.60    8.60
   4   7   4   16.10   10.60
  -4  -8   4  138.99   15.80
   4   8  -4  149.88   20.40
  -4   8   4  152.88   20.80
  -3  -8   4    4.00    4.30
   3   8  -4    4.30    4.60
  -3   8   4   -1.30    4.00
  -3   8   4    2.40    3.80
  -2  -8   4 1053.29   34.90
  -2  -8   4 1025.60   28.80
  -2   8   4 1090.09   39.40
   2   8  -4 1026.70   38.40
  -2   8   4 1021.10   29.60
  -1  -8   4  292.87   13.80
   1   8  -4  269.67   15.20
  -1   8   4  309.77    9.20
  -1   8   4  305.67   15.90
   0   8   4    1.00    1.70
   0   8   4    4.00    3.10
   0   8  -4    1.10    2.30
   1   8   4   26.70    5.60
  -1   8  -4   24.30    5.00
   1   8   4   21.90    5.80
  -2   8  -4  471.75   23.20
   2   8   4  451.95   25.30
  -3   8  -4  158.88   18.10
   3   8   4  167.98   21.60
   4   8   4  101.69   19.30
  -4   8  -4   86.99   16.70
  -4  -9   4   62.69   11.90
  -4   9   4   54.99   13.60
   4   9  -4   36.90   11.80
  -3  -9   4   23.10    6.40
  -3   9   4   21.90    7.30
   3   9  -4   25.30    8.50
  -3   9   4    9.20    5.00
  -2  -9   4   78.19    5.10
  -2  -9   4   69.69    9.10
   2   9  -4   63.79   10.00
  -2   9   4   70.49    6.20
  -2   9   4   93.89   12.30
  -1  -9   4    0.40    2.40
  -1   9   4    6.40    1.40
  -1   9   4    6.40    3.60
   1   9  -4   -0.20    2.30
   0   9   4    4.70    3.10
   0   9  -4    9.70    3.70
   0   9   4   10.70    3.00
   1   9   4  696.63   27.90
  -1   9  -4  704.33   26.80
   1   9   4  698.63   26.90
  -2   9  -4   14.90    5.60
   2   9   4   19.80    6.60
   2   9   4   12.50    5.70
  -3   9  -4   22.20    8.40
   3   9   4   25.60    9.90
  -4   9  -4   13.50   10.10
   4   9   4   -0.10   10.00
  -4 -10   4    8.40    8.40
   4  10  -4   11.10    8.10
  -4  10   4   31.90   11.60
  -3 -10   4   -2.30    3.80
   3  10  -4   -1.40    5.60
  -3  10   4    2.80    4.80
  -2 -10   4  334.17   17.00
  -2 -10   4  350.56   11.40
   2  10  -4  351.36   20.60
  -2  10   4  367.56   21.50
  -2  10   4  348.37   13.70
  -1 -10   4  906.81   29.80
  -1  10   4  895.11   24.40
   1  10  -4  887.81   33.00
  -1  10   4  867.81   32.40
   0  10   4  257.57   12.40
   0  10  -4  283.47   15.30
   0  10   4  271.87   14.60
   1  10   4 1361.86   45.30
  -1  10  -4 1386.16   44.20
   1  10   4 1425.86   44.50
   2  10   4   85.19   11.50
  -2  10  -4   88.49   11.70
   2  10   4   89.49   13.70
   3  10   4   10.50    7.10
  -3  10  -4    4.50    5.30
   4  10   4   14.20   11.00
  -4  10  -4    5.10    7.50
   4  11  -4   32.20   11.70
  -4  11   4   26.40   10.60
  -3 -11   4   32.70    7.40
  -3  11   4   33.10    9.10
   3  11  -4   56.19   12.70
  -2 -11   4    5.40    3.30
  -2  11   4   -0.20    2.20
   2  11  -4    2.50    3.70
  -2  11   4    4.10    4.50
  -1 -11   4   33.20    5.70
   1  11  -4   37.60    7.50
  -1  11   4   43.60    7.50
  -1  11   4   40.50    4.30
   0  11   4  279.97   15.50
   0  11  -4  308.27   16.80
   0  11   4  309.57   14.10
  -1  11  -4    6.00    3.60
   1  11   4   -0.10    2.70
   1  11   4    3.40    2.80
   2  11   4   19.20    6.80
  -2  11  -4    9.80    4.80
   2  11   4   12.50    5.20
   3  11   4   82.69   16.20
  -3  11  -4   80.29   13.20
   4  12  -4    8.00    9.30
  -4  12   4    0.30    7.60
  -3 -12   4   76.69   11.10
   3  12  -4   70.19   13.80
  -3  12   4   58.49   11.80
  -2 -12   4  215.68   13.90
  -2  12   4  252.57   11.50
  -2  12   4  226.98   17.20
   2  12  -4  235.88   17.80
  -1 -12   4 1734.33   49.90
  -1  12   4 1687.23   44.60
   1  12  -4 1630.24   53.79
  -1  12   4 1758.22   53.89
   0  12   4   11.50    3.70
   0  12  -4   19.90    5.70
   0  12   4   16.90    5.00
   1  12   4  785.32   31.90
  -1  12  -4  789.02   30.30
   1  12   4  813.52   31.20
   2  12   4    2.80    3.90
  -2  12  -4    7.80    5.10
   2  12   4    1.00    3.90
  -3  12  -4    9.20    6.10
   3  12   4    8.50    7.30
  -4  13   4   42.30   13.30
   4  13  -4   46.30   14.10
  -3 -13   4   20.60    6.70
  -3  13   4   16.50    7.40
   3  13  -4   27.80    9.60
  -2 -13   4    8.60    4.70
  -2  13   4   23.40    4.60
   2  13  -4   30.70    8.70
  -2  13   4   30.00    7.90
  -1 -13   4    7.50    4.00
  -1  13   4    5.80    3.80
  -1  13   4    6.90    2.80
   1  13  -4   15.50    5.90
   0  13  -4  401.76   16.80
   0  13  -4  417.66   20.80
   0  13   4  412.66   17.90
   0  13   4  361.16   19.10
  -1  13  -4  228.38   15.30
   1  13   4  238.28   15.40
   1  13   4  235.08   16.20
  -2  13  -4    9.30    5.00
   2  13   4    2.90    4.20
   2  13   4    8.10    5.80
  -3  13  -4   68.29   12.20
   3  13   4   84.79   17.00
  -4  14   4  266.47   28.60
   4  14  -4  282.77   30.80
  -3 -14   4   57.59   10.00
   3  14  -4   77.09   15.30
  -3  14   4   56.49   11.70
  -2 -14   4 1159.48   38.90
  -2  14   4 1124.39   34.00
  -2  14   4 1132.89   44.60
   2  14  -4 1125.09   45.90
  -1  14   4  127.09   14.10
  -1  14   4  120.89    8.10
   1  14  -4   85.39   11.60
   0  14  -4   58.69    9.80
   0  14  -4   43.90    6.20
   0  14   4   46.70    7.00
   0  14   4   69.99   10.10
   1  14   4   55.59    9.40
   1  14   4   94.19   12.00
  -1  14  -4   76.69   10.10
   2  14   4  849.91   35.40
   2  14   4  817.92   38.60
  -2  14  -4  841.22   35.60
   3  14   4   22.30    9.70
  -3  14  -4    3.00    7.00
  -3 -15   4  430.76   22.90
   3  15  -4  466.55   31.00
  -3  15   4  440.76   29.20
  -2 -15   4   66.79    9.80
  -2  15   4   82.69    8.50
  -2  15   4   55.89   11.30
   2  15  -4   83.79   14.30
   1  15  -4    2.90    1.40
   1  15  -4    3.10    3.50
  -1  15   4   -0.30    2.30
  -1  15   4    0.00    3.70
   0  15   4    1.10    3.60
   0  15  -4    5.30    3.00
   0  15   4    2.70    3.00
   0  15  -4    1.70    3.10
  -1  15  -4  522.15   25.10
   1  15   4  484.85   25.40
   1  15   4  552.34   25.20
   2  15   4  112.99   13.90
   2  15   4  112.59   16.20
  -2  15  -4  114.59   14.00
  -3  15  -4  216.58   22.10
   3  15   4  228.08   26.40
  -3 -16   4    9.70    6.00
  -3  16   4    3.60    6.60
   3  16  -4    6.60    8.60
  -2 -16   4 1204.08   41.70
   2  16  -4 1255.67   50.59
  -2  16   4 1271.27   49.10
  -1  16   4  712.73   31.10
   1  16  -4  610.24   30.30
  -1  16   4  684.03   24.10
   0  16  -4    9.90    3.70
   0  16   4    7.00    4.40
   0  16   4   10.30    4.20
   0  16  -4   10.10    5.30
   1  16   4   91.99   12.50
  -1  16  -4   81.09   11.60
   1  16   4  118.49   13.70
   2  16   4  606.04   29.40
   2  16   4  634.04   33.70
  -2  16  -4  568.64   29.00
   3  16   4    3.80    7.50
  -3  16  -4   11.20    7.30
  -3 -17   4   -3.80    4.90
   3  17  -4   -3.90    5.50
  -3  17   4   -6.80    5.20
  -2 -17   4   -1.10    4.20
  -2  17   4    1.70    4.90
   2  17  -4    5.10    6.20
   1  17  -4  125.29   15.30
  -1  17   4  115.39    9.10
  -1  17   4   87.89   12.30
   0  17   4   20.20    5.70
   0  17  -4   22.70    5.00
   0  17  -4   15.70    5.50
   0  17   4   12.50    5.30
   1  17   4  282.37   19.70
   1  17   4  294.67   18.90
  -1  17  -4  360.26   21.20
  -1  17  -4  346.47   20.30
   2  17   4   95.09   15.40
   2  17   4   87.59   12.70
  -2  17  -4   95.79   13.70
  -3  17  -4  118.29   16.70
   3  17   4  156.88   23.60
  -3 -18   4   28.30    9.10
   3  18  -4   35.30   13.10
  -3  18   4   22.20    9.50
  -2  18   4   14.90    7.50
   2  18  -4   22.10    8.20
  -1  18   4  236.28   17.90
   1  18  -4  227.98   22.00
  -1  18   4  214.48   13.00
   0  18   4    1.60    4.10
   0  18  -4    2.60    4.20
   0  18   4    0.50    2.70
   0  18  -4   -1.60    3.20
   1  18   4  814.82   36.00
  -1  18  -4  808.42   34.90
  -1  18  -4  836.42   35.10
   1  18   4  811.72   34.40
   2  18   4  105.99   14.00
   2  18   4  140.29   18.90
  -2  18  -4  121.49   15.60
  -3  18  -4    9.00    7.60
   3  18   4   18.20   10.00
  -3 -19   4   14.20    6.90
  -3  19   4   22.70   10.10
   3  19  -4   -0.80    7.60
   2  19  -4   46.40   12.00
  -2  19   4   24.40    9.10
  -1  19   4   53.69   10.40
   1  19  -4   31.30    8.40
  -1  19   4   55.29    8.00
   0  19   4    0.70    3.70
   0  19   4    2.00    4.50
   0  19  -4    3.20    3.30
   0  19  -4    0.80    5.10
   1  19   4   34.60    8.20
  -1  19  -4   21.50    6.90
   1  19   4   19.10    7.50
  -1  19  -4   30.20    8.10
  -2  19  -4    8.50    6.90
  -2  19  -4    7.60    5.70
   2  19   4    2.80    4.20
   2  19   4    7.80    5.90
  -3  19  -4   15.20    8.20
  -3  19  -4    7.00    7.80
   3  19   4    7.40    8.80
  -3  20   4    6.40    8.10
   3  20  -4    3.40    9.60
  -2  20   4  146.29   18.30
   2  20  -4  199.88   23.70
  -1  20   4  170.28   12.80
  -1  20   4  159.88   17.60
   1  20  -4  161.08   18.50
   0  20   4    1.40    4.50
   0  20  -4    1.60    3.30
   0  20  -4   -2.40    4.80
   0  20   4   -2.50    3.00
   1  20   4  255.27   19.90
   1  20   4  221.08   17.90
  -1  20  -4  246.78   19.60
  -1  20  -4  235.78   18.10
   2  20   4   31.30    8.70
  -2  20  -4   19.20    9.20
   2  20   4   37.90   10.90
  -2  20  -4   22.00    8.80
   3  20   4   11.60    9.50
  -3  20  -4   27.60   11.40
  -3  20  -4   10.10    8.50
   3  21  -4    4.60    8.00
  -3  21   4   -1.70    6.50
  -2  21   4    3.10    5.60
   2  21  -4    5.70    5.70
  -1  21   4  437.96   21.60
  -1  21   4  420.06   25.90
   1  21  -4  415.56   26.70
   0  21  -4   11.80    4.70
   0  21   4    1.00    3.90
   0  21   4    3.20    4.00
   0  21  -4    2.80    4.50
   1  21   4  107.19   15.90
  -1  21  -4  107.79   15.40
  -1  21  -4   94.29   13.50
   1  21   4  103.39   14.50
  -2  21  -4   -1.50    6.00
  -2  21  -4   10.30    6.40
   2  21   4   19.60    8.40
   2  21   4    1.60    4.90
   3  21   4   21.80   11.10
  -3  21  -4    8.00    9.30
  -3  21  -4   27.30   11.90
   3  22  -4   24.40   12.10
  -3  22   4   19.70   10.00
  -2  22   4   22.60    9.40
   2  22  -4   53.49   13.70
   1  22  -4  263.67   26.50
  -1  22   4  253.47   20.40
  -1  22   4  282.17   17.60
   0  22   4   33.90    8.60
   0  22   4   31.50    8.50
   0  22  -4   37.90    9.70
   0  22  -4   26.90    6.70
  -1  22  -4    7.70    5.60
   1  22   4   15.40    7.60
  -1  22  -4   16.70    7.50
   1  22   4    7.90    6.20
   2  22   4  147.99   24.70
  -2  22  -4  153.78   19.50
  -2  22  -4  219.98   22.20
   2  22   4  207.68   25.50
   3  23  -4   -0.10    9.00
  -3  23   4    7.50    7.00
   2  23  -4   20.90   10.70
  -2  23   4   19.30    9.30
  -1  23   4   45.30   10.40
  -1  23   4   37.30    8.50
   1  23  -4   39.80   11.10
   0  23   4   13.10    5.90
   0  23  -4   18.70    8.10
   0  23   4    9.40    5.90
  -1  23  -4  233.38   23.70
  -1  23  -4  207.38   19.90
   1  23   4  190.88   20.40
   1  23   4  213.28   22.10
  -2  23  -4    2.70    7.10
  -2  23  -4    8.20    8.50
   2  23   4    5.10    7.30
   2  24  -4  220.48   27.20
  -2  24   4  152.18   20.70
  -1  24   4  237.98   23.40
   1  24  -4  263.77   26.50
   0  24  -4    9.70    6.70
   0  24   4   10.30    6.10
   0  24   4    9.90    6.60
   1  24   4  225.38   22.00
  -1  24  -4  212.78   22.40
  -1  24  -4  244.18   19.50
   1  24   4  243.98   24.70
  -2  24  -4  292.17   27.40
  -2  24  -4  244.58   25.40
   2  24   4  250.77   28.50
  -2  25   4    6.00    7.50
   2  25  -4   -4.20    8.10
  -1  25   4   23.70    9.60
   1  25  -4   21.10    9.90
   0  25   4   60.09   12.00
   0  25   4   71.59   12.10
   0  25  -4   74.49   14.40
  -1  25  -4  142.89   17.70
   1  25   4  187.28   21.70
   1  25   4  108.59   16.00
  -1  25  -4  143.09   19.20
  -2  25  -4   11.90    9.30
  -2  25  -4   23.40   10.40
   2  25   4   25.40   12.30
   2  26  -4    8.90    9.50
  -2  26   4   -7.10    5.90
  -1  26   4  457.55   29.70
   1  26  -4  448.86   31.40
   0  26   4    1.40    4.70
   0  26  -4    2.10    5.70
   0  26   4    1.30    5.70
   1  26   4  410.66   27.00
   1  26   4  490.65   31.10
  -1  26  -4  498.45   31.20
  -1  26  -4  429.86   26.90
   2  26   4   25.30   11.80
  -2  26  -4   38.10   13.40
  -2  26  -4   63.49   15.00
  -2  27   4   62.69   14.30
   2  27  -4   45.40   16.30
   1  27  -4   68.39   16.30
  -1  27   4   50.39   12.90
   0  27   4  255.77   24.20
   0  27  -4  375.16   32.80
   0  27   4  222.38   23.60
  -1  27  -4   24.80    9.90
   1  27   4   23.80    8.60
  -1  27  -4   22.90    9.30
   1  27   4   24.80   10.40
   2  27   4   -0.50    9.50
  -2  27  -4    0.80    8.40
  -2  27  -4    1.10    8.30
   2  28  -4  145.29   26.00
  -2  28   4  157.18   22.40
  -1  28   4  200.58   24.00
   1  28  -4  166.08   23.60
   0  28   4   -0.10    6.50
   0  28  -4    8.20    8.00
   0  28   4    3.80    6.60
   1  28   4  195.08   23.70
  -1  28  -4  214.98   24.80
   1  29  -4   27.40   12.70
  -1  29   4   14.80    9.90
   0  29   4  275.07   27.40
   0  29   4  245.18   24.70
   0  29  -4  272.47   28.60
  -1  29  -4  229.38   26.10
   1  29   4  242.48   27.20
  -1  30   4   -2.00    7.90
   1  30  -4    0.60    8.90
   0  30  -4    0.80    8.10
   0  30   4   -4.90    6.10
  -1  30  -4   -1.10    9.10
   1  30   4   -5.60    7.00
   0  31   4    1.20    7.10
   0  31  -4   -1.20    7.90
  -4   0   5    5.80    7.00
  -4   0   5   -5.10    5.70
  -3   0   5   78.89   11.20
   3   0  -5   67.49    9.90
   2   0  -5    1.00    2.10
  -2   0   5    2.90    2.90
  -1   0   5  645.24   21.30
  -1   0   5  658.13   22.90
   1   0  -5  658.93   19.80
   0   0  -5    1.20    1.60
   0   0   5   -0.70    1.50
   0   0   5    0.20    1.40
  -1   0  -5 1375.66   42.50
   1   0   5 1427.56   44.10
  -2   0  -5   -1.80    4.00
  -3   0  -5    6.60    5.60
  -4   0  -5   -2.30    9.10
  -4  -1   5  219.28   21.00
  -4   1   5  296.57   22.70
  -4   1   5  267.97   24.30
  -3  -1   5   -2.00    3.40
  -3  -1   5   -0.20    3.70
   3  -1  -5    0.80    4.10
  -3   1   5   -0.80    4.20
   3   1  -5   -3.80    4.40
   2  -1  -5  106.29    8.30
  -2  -1   5  125.89   12.20
  -2  -1   5  116.69    9.10
   2   1  -5  122.49    9.40
  -2   1   5  101.09   10.40
  -1  -1   5  532.25   20.20
  -1  -1   5  555.74   18.30
   1  -1  -5  554.84   16.60
   1   1  -5  556.94   18.20
  -1   1   5  541.55   20.30
  -1   1   5  548.35   19.50
   0  -1   5  360.16   14.30
   0  -1   5  350.86   13.00
   0  -1  -5  363.76   12.90
   0   1   5  365.76   12.60
   0   1  -5  355.36   13.40
   0   1   5  347.97   14.50
  -1  -1  -5  240.98   13.90
  -1   1  -5  268.17   14.10
   1   1   5  290.37   15.30
  -2  -1  -5    9.40    5.00
  -2   1  -5    7.70    4.60
  -3  -1  -5   30.20    9.10
  -3   1  -5   36.50    9.90
  -4  -1  -5   50.39   13.00
  -4   1  -5   39.80   11.70
  -4  -2   5   31.10    9.10
  -4   2   5   32.00   10.70
   3  -2  -5    8.80    4.90
  -3  -2   5   -1.30    4.00
  -3  -2   5    0.60    4.30
  -3   2   5    0.70    4.60
   3   2  -5    8.20    4.90
  -2  -2   5  672.33   26.20
   2  -2  -5  635.64   22.60
  -2  -2   5  645.94   23.50
  -2   2   5  674.83   26.10
   2   2  -5  667.53   25.30
   1  -2  -5  695.53   19.20
  -1  -2   5  682.93   23.90
  -1  -2   5  691.83   21.20
   1   2  -5  723.93   22.80
  -1   2   5  719.53   23.90
   0  -2   5  286.57   12.20
   0  -2  -5  275.77   10.80
   0  -2   5  271.97   11.30
   0   2  -5  263.87   11.70
   0   2   5  288.57   10.60
   0   2   5  295.17   13.10
  -1  -2  -5  332.97   16.60
   1   2   5  357.36   17.50
  -1   2  -5  350.56   16.50
  -2   2  -5  391.56   21.50
  -3  -2  -5   33.60   10.40
  -3   2  -5   36.80    9.40
  -4  -2  -5  154.18   22.10
  -4   2  -5  148.29   21.00
  -4  -3   5   13.30    8.20
   4   3  -5    8.30    6.80
  -4   3   5   15.30    8.30
   3  -3  -5  375.86   19.40
  -3  -3   5  367.56   20.80
  -3  -3   5  365.36   19.70
   3   3  -5  363.26   21.70
  -3   3   5  411.36   22.80
   2  -3  -5   98.99    7.20
  -2  -3   5   83.49    8.00
  -2  -3   5   88.29   10.20
   2   3  -5   70.69    9.00
  -2   3   5  110.69   11.00
   1  -3  -5 1012.00   25.20
  -1  -3   5 1032.80   27.70
  -1  -3   5 1036.80   31.90
  -1   3   5  998.50   32.00
   1   3  -5 1057.09   31.30
   0  -3   5  112.99    7.30
   0  -3  -5  105.59    6.30
   0  -3   5  122.69    7.20
   0   3   5  118.09    6.30
   0   3  -5  129.19    7.80
   0   3   5  125.39    8.40
   1   3   5    1.90    2.20
  -1   3  -5    9.90    3.80
   1   3   5    9.10    3.70
  -2   3  -5    9.60    5.40
   2   3   5   -0.70    3.10
  -3  -3  -5  178.78   20.30
  -3   3  -5  177.68   19.20
  -4  -3  -5   12.60   10.20
  -4   3  -5   14.80   10.70
  -4  -4   5  103.19   15.20
   4   4  -5  110.79   16.40
  -4   4   5  150.28   19.40
  -3  -4   5    5.50    5.20
  -3  -4   5    9.80    4.30
  -3   4   5   22.90    7.00
   3   4  -5    5.20    5.40
   2  -4  -5  614.74   20.50
  -2  -4   5  626.34   25.10
  -2  -4   5  622.04   21.30
  -2   4   5  615.64   25.70
   2   4  -5  616.04   25.30
  -1  -4   5  481.05   18.50
  -1  -4   5  472.95   14.50
  -1   4   5  471.55   19.30
   1   4  -5  468.35   18.60
   0  -4   5  737.03   23.80
   0  -4   5  772.92   24.10
   0  -4  -5  768.92   22.70
   0   4  -5  754.82   24.80
   0   4   5  791.72   26.30
   0   4   5  779.72   22.40
   1   4   5   43.10    7.00
  -1   4  -5   42.50    6.80
   1   4   5   45.30    7.10
   2   4   5 1097.49   41.90
  -2   4  -5 1129.39   41.10
  -3   4  -5  133.59   16.70
  -4  -4  -5  252.47   27.60
  -4   4  -5  374.16   28.90
  -4  -5   5  131.39   16.70
  -4   5   5  110.59   17.30
   4   5  -5  143.99   19.20
  -3  -5   5   70.99   11.00
  -3  -5   5   62.29    9.20
  -3   5   5   82.49    9.80
  -3   5   5   68.79   11.50
   3   5  -5   51.59   10.40
  -2  -5   5   93.79    6.90
  -2  -5   5  123.39   12.00
  -2   5   5  103.99   11.70
  -2   5   5  113.09    6.90
   2   5  -5  101.99   11.40
  -1  -5   5 1810.72   43.60
  -1  -5   5 1769.12   49.90
   1   5  -5 1854.91   51.19
  -1   5   5 1736.63   51.19
   0  -5   5  369.26   14.90
   0   5   5  397.56   17.00
   0   5  -5  384.36   15.90
   0   5   5  383.36   13.70
   1   5   5   29.00    5.80
  -1   5  -5   41.60    6.50
   1   5   5   17.80    4.80
   2   5   5   15.60    5.90
  -2   5  -5   32.10    7.10
   3   5   5  251.87   24.40
  -3   5  -5  292.37   21.40
  -4  -5  -5  161.88   22.50
  -4   5  -5  204.58   24.30
  -4  -6   5   25.20    8.90
  -4   6   5   19.90    8.60
   4   6  -5   14.60    9.30
  -3  -6   5   10.50    6.00
  -3  -6   5   16.30    6.10
  -3   6   5    1.50    4.80
   3   6  -5    4.60    4.80
  -3   6   5   14.90    5.20
  -2  -6   5   54.49    8.10
  -2  -6   5   33.70    4.50
   2   6  -5   36.10    7.20
  -2   6   5   36.50    7.00
  -2   6   5   46.30    4.90
  -1  -6   5 1052.39   32.20
  -1  -6   5 1033.00   25.20
   1   6  -5  968.90   33.10
  -1   6   5 1013.90   34.00
   0  -6   5    1.00    2.30
   0   6  -5    1.90    2.20
   0   6   5    0.20    1.70
   0   6   5    3.90    2.80
  -1   6  -5  454.85   20.00
   1   6   5  414.06   19.80
   1   6   5  442.06   20.20
  -2   6  -5  174.88   16.40
   2   6   5  176.68   17.80
  -3   6  -5   32.60    9.20
   3   6   5   28.10    9.90
  -4  -6  -5  221.68   25.90
  -4   6  -5  395.06   30.10
  -4  -7   5  290.47   21.30
   4   7  -5  323.97   25.50
  -4   7   5  304.27   28.50
  -3  -7   5   30.50    7.80
   3   7  -5   34.40    9.20
  -3   7   5   13.70    6.50
  -2  -7   5  124.09    6.70
  -2  -7   5  117.39   11.30
   2   7  -5  104.29   12.20
  -2   7   5  102.39   12.10
  -2   7   5  116.89    6.40
  -1  -7   5   15.40    4.00
  -1   7   5   27.90    5.90
   1   7  -5   17.80    4.60
   0   7  -5   62.49    7.70
   0   7   5   54.89    5.70
   0   7   5   62.79    8.10
   1   7   5   74.19    9.30
   1   7   5   71.79    9.30
  -1   7  -5   65.99    8.70
   2   7   5   44.90    9.40
  -2   7  -5   33.10    7.10
   3   7   5   -1.10    4.80
  -3   7  -5    6.10    5.60
  -4   7  -5  479.25   33.20
  -4  -8   5   -2.70    5.40
   4   8  -5   -4.60    6.80
  -4   8   5   -3.10    6.50
  -3  -8   5   18.70    6.10
  -3   8   5    0.50    4.30
   3   8  -5    3.50    5.00
  -2  -8   5   -2.40    2.50
  -2  -8   5    0.20    1.70
  -2   8   5    1.10    1.60
   2   8  -5    4.60    3.70
  -2   8   5   -0.60    3.70
  -1  -8   5    5.70    2.80
   1   8  -5    2.40    2.60
  -1   8   5    3.90    3.10
   0   8   5    3.20    2.00
   0   8  -5    3.50    2.80
   0   8   5    0.30    2.40
   1   8   5  927.91   33.80
   1   8   5  907.31   33.60
  -1   8  -5  945.41   33.00
  -2   8  -5    7.20    4.10
   2   8   5   20.80    6.70
   2   8   5   23.50    7.30
   3   8   5    5.80    6.80
  -3   8  -5   -3.80    5.20
   4   8   5   52.59   15.00
  -4   8  -5   44.60   14.10
  -4  -9   5  175.78   18.20
  -4   9   5  179.98   22.50
   4   9  -5  158.98   20.50
  -3  -9   5    9.90    5.60
   3   9  -5   12.70    7.20
  -3   9   5   13.40    7.00
  -2  -9   5  253.77   14.90
  -2   9   5  265.37   17.60
  -2   9   5  241.38    9.70
   2   9  -5  226.28   16.60
  -1  -9   5   12.10    3.80
   1   9  -5   18.20    5.00
  -1   9   5   16.80    5.10
   0   9   5   44.60    5.70
   0   9  -5   51.29    7.40
   0   9   5   35.90    6.50
  -1   9  -5   85.49   10.20
   1   9   5   86.29   10.80
   1   9   5   81.89   10.30
   2   9   5    2.70    3.40
  -2   9  -5   -1.10    3.50
   2   9   5   -1.00    3.70
   3   9   5   49.50   13.10
  -3   9  -5   29.40    9.40
  -4 -10   5   18.40    9.00
  -4  10   5   42.90   12.50
   4  10  -5   21.80   11.30
  -3 -10   5   49.80    9.20
  -3  10   5   64.79   12.40
   3  10  -5   39.50   10.10
  -2 -10   5  102.09   10.90
  -2  10   5  103.59    6.10
   2  10  -5  106.19   13.50
  -2  10   5   93.19   12.50
  -1 -10   5   16.90    4.50
   1  10  -5   21.20    6.10
  -1  10   5   23.70    6.10
  -1  10   5   10.30    1.90
   0  10  -5   18.00    5.40
   0  10   5   17.00    3.80
   0  10   5   14.90    5.00
  -1  10  -5  124.29   12.40
   1  10   5  140.49   13.70
   1  10   5  148.39   11.90
  -2  10  -5  313.17   19.40
   2  10   5  293.67   20.70
   2  10   5  240.88   17.80
   3  10   5   -4.70    5.90
  -3  10  -5    1.30    6.40
  -4 -11   5   -6.10    5.90
   4  11  -5    0.50    7.50
  -4  11   5    8.70    8.20
  -3 -11   5  183.08   16.60
  -3  11   5  217.98   22.40
   3  11  -5  223.38   23.40
  -2 -11   5    0.50    3.30
  -2  11   5    3.20    3.70
   2  11  -5    1.80    3.20
  -2  11   5   -0.50    2.00
  -1 -11   5  491.55   20.50
   1  11  -5  467.75   23.00
  -1  11   5  474.55   14.50
  -1  11   5  441.26   22.20
   0  11   5   21.20    5.80
   0  11   5   30.40    5.40
   0  11  -5   21.40    5.90
   1  11   5   -0.50    3.10
  -1  11  -5    0.20    3.30
   1  11   5    0.20    3.20
   2  11   5   -0.80    4.60
  -2  11  -5    0.00    4.00
   2  11   5    1.30    3.90
   3  11   5   56.59   13.60
  -3  11  -5   47.20   11.30
  -4 -12   5  141.29   16.80
   4  12  -5  138.99   22.00
  -4  12   5  126.39   20.80
  -3 -12   5   33.40    8.10
  -3  12   5   23.60    9.10
   3  12  -5   20.40    8.70
  -2 -12   5  405.16   20.30
   2  12  -5  404.46   24.60
  -2  12   5  447.86   24.70
  -2  12   5  432.66   17.00
  -1 -12   5  141.99   12.90
   1  12  -5  122.69   13.40
  -1  12   5  140.49   14.70
  -1  12   5  142.09    7.20
   0  12   5   44.20    7.90
   0  12  -5   42.80    8.00
   0  12   5   42.90    6.30
   1  12   5  205.78   14.80
  -1  12  -5  201.08   14.40
   1  12   5  192.88   14.50
  -2  12  -5  579.94   28.40
   2  12   5  622.14   31.50
   2  12   5  530.15   28.00
   3  12   5   27.50   10.10
  -3  12  -5    4.40    6.30
   4  13  -5   56.19   16.20
  -4  13   5   64.29   15.30
  -3 -13   5  654.43   29.20
   3  13  -5  646.54   35.90
  -3  13   5  578.24   32.90
  -2 -13   5   24.70    6.50
   2  13  -5   12.00    5.90
  -2  13   5   13.70    5.70
  -1 -13   5  343.27   17.60
  -1  13   5  375.86   13.70
  -1  13   5  353.86   20.50
   1  13  -5  358.96   20.90
   0  13   5  200.68   12.00
   0  13   5  173.48   13.30
   0  13  -5  204.48   14.60
   1  13   5  113.79   13.30
  -1  13  -5  133.19   14.20
   1  13   5  154.58   15.70
  -2  13  -5    1.70    4.10
   2  13   5   -0.20    4.20
   2  13   5   -1.90    3.90
   3  13   5   38.70   12.20
  -3  13  -5   20.60    8.00
   4  14  -5   98.39   19.60
  -4  14   5   96.79   18.00
  -3 -14   5  166.88   16.70
   3  14  -5  205.98   24.40
  -3  14   5  156.48   19.20
  -2 -14   5  523.25   23.60
  -2  14   5  434.06   26.10
   2  14  -5  565.64   30.30
  -1  14   5 1140.69   41.90
   1  14  -5 1129.79   42.50
  -1  14   5 1084.09   32.10
   0  14   5    9.30    3.90
   0  14  -5   14.70    6.30
   0  14   5   18.00    5.80
   1  14   5  698.43   30.60
   1  14   5  729.33   30.80
  -1  14  -5  687.83   30.00
  -2  14  -5  129.89   15.50
   2  14   5  124.99   15.10
   2  14   5  157.08   19.40
  -3  14  -5    1.90    7.30
   3  14   5   15.00    8.30
  -3 -15   5  239.98   20.40
  -3  15   5  211.28   23.10
   3  15  -5  182.58   22.70
  -2 -15   5  105.59   11.80
  -2  15   5   84.59   13.40
   2  15  -5  104.59   15.80
  -1  15   5   28.70    4.90
   1  15  -5   31.90    8.00
  -1  15   5   34.30    8.50
   0  15  -5  495.65   25.10
   0  15   5  485.45   24.30
   0  15   5  532.45   22.00
   0  15  -5  509.25   20.60
  -1  15  -5   49.30    9.60
   1  15   5   19.50    6.00
   1  15   5    8.70    5.10
  -2  15  -5   -0.70    5.20
   2  15   5    1.10    4.40
   2  15   5    2.00    5.30
  -3  15  -5   42.50   11.80
   3  15   5   32.90   12.00
  -3 -16   5    7.10    5.90
   3  16  -5   18.10    9.00
  -3  16   5   -1.10    6.20
  -2 -16   5    5.80    5.00
  -2  16   5    2.60    4.40
   2  16  -5   11.10    7.00
   1  16  -5  802.62   35.60
  -1  16   5  826.62   27.00
  -1  16   5  784.82   34.70
   0  16   5   49.20    7.90
   0  16   5   46.40    9.10
   0  16  -5   45.10    6.70
   0  16  -5   48.10    8.90
  -1  16  -5  759.42   33.30
   1  16   5  783.62   34.10
   1  16   5  777.12   33.20
  -2  16  -5   46.00   10.10
   2  16   5   40.40   10.80
   2  16   5   58.89   11.40
  -3  16  -5    6.70    8.40
   3  16   5   -5.40    7.20
  -3 -17   5   58.19   11.20
  -3  17   5   74.09   15.10
   3  17  -5  100.49   18.50
  -2 -17   5    5.60    5.40
  -2  17   5   10.90    6.20
   2  17  -5    5.70    5.70
   1  17  -5  641.34   31.90
  -1  17   5  694.63   24.70
  -1  17   5  668.93   31.80
   0  17   5  583.64   25.00
   0  17   5  516.75   26.40
   0  17  -5  623.04   29.30
   0  17  -5  564.84   23.00
   1  17   5    0.20    4.30
  -1  17  -5   12.80    6.60
   1  17   5    3.80    4.40
  -2  17  -5    3.90    5.10
   2  17   5    1.70    4.40
   2  17   5    0.50    5.70
   3  17   5    0.90    7.80
  -3  17  -5   -0.20    7.00
  -3 -18   5    3.70    5.80
   3  18  -5   -1.90    7.30
  -3  18   5    0.80    5.70
  -2  18   5  332.47   23.60
   2  18  -5  376.96   26.70
   1  18  -5    6.50    5.40
  -1  18   5    4.30    5.10
  -1  18   5    5.00    3.20
   0  18   5   39.10    8.80
   0  18  -5   37.00    6.60
   0  18   5   37.10    7.50
   0  18  -5   37.00    8.60
  -1  18  -5    2.00    4.00
   1  18   5    4.40    4.70
   1  18   5   -1.20    3.50
  -2  18  -5  302.87   21.50
   2  18   5  304.07   23.90
   2  18   5  289.57   21.30
  -3  18  -5   -4.50    6.40
   3  18   5   -2.60    6.70
  -3 -19   5   86.49   13.20
  -3  19   5  108.19   17.40
   3  19  -5  114.99   20.50
  -2  19   5  201.88   21.70
   2  19  -5  149.09   21.10
   1  19  -5  268.87   21.20
  -1  19   5  256.27   19.70
  -1  19   5  291.17   15.60
   0  19   5  168.38   13.30
   0  19  -5  181.98   12.30
   0  19  -5  132.39   16.10
   0  19   5  169.58   18.20
  -1  19  -5   94.69   13.60
  -1  19  -5  134.89   15.30
   1  19   5  102.69   14.00
   1  19   5  120.89   16.00
   2  19   5    6.70    5.90
   2  19   5   -1.00    5.20
  -2  19  -5    3.40    6.90
  -3  19  -5   18.30   10.10
   3  19   5   29.70   12.70
  -3 -20   5   35.60    9.50
   3  20  -5   51.09   15.10
  -3  20   5   27.80    9.80
   2  20  -5   23.50    8.90
  -2  20   5   22.20    8.50
   1  20  -5   58.89   12.00
  -1  20   5   65.39    9.10
  -1  20   5   67.49   12.30
   0  20  -5   41.60    9.80
   0  20  -5   46.60    7.70
   0  20   5   56.79    9.80
   0  20   5   56.39   10.90
  -1  20  -5  556.34   30.30
   1  20   5  578.14   29.80
  -1  20  -5  651.13   30.40
   1  20   5  564.84   30.60
   2  20   5  222.28   24.60
  -2  20  -5  221.78   22.50
   2  20   5  222.88   22.20
   3  20   5   -6.20    7.30
  -3  20  -5    8.30    8.30
  -3  21   5   16.00    9.50
   3  21  -5   45.30   15.20
   2  21  -5    2.30    7.70
  -2  21   5   13.90    7.70
   1  21  -5   81.29   14.30
  -1  21   5   77.49   13.40
   0  21   5   -1.10    4.50
   0  21   5    1.80    4.50
   0  21  -5    0.30    3.90
   0  21  -5    1.60    5.00
   1  21   5  143.99   17.40
   1  21   5  187.68   20.40
  -1  21  -5  138.59   16.00
  -1  21  -5  156.68   18.40
  -2  21  -5   22.40    9.00
   2  21   5   25.30   11.10
   2  21   5   24.30    8.40
  -2  21  -5   21.30    9.20
   3  22  -5   -1.10    9.00
  -3  22   5   -0.40    7.50
   2  22  -5  121.19   20.90
  -2  22   5   66.99   13.30
  -1  22   5  274.57   21.80
   1  22  -5  285.77   27.40
   0  22  -5    2.70    6.60
   0  22   5    5.30    5.60
   0  22   5    3.90    4.60
   1  22   5  337.57   24.10
  -1  22  -5  464.75   26.60
   1  22   5  459.05   27.90
  -1  22  -5  477.35   28.90
   2  22   5   15.90    7.40
  -2  22  -5   28.70   10.60
  -2  22  -5   27.70   10.40
   2  22   5   10.70    8.20
  -3  23   5    4.80    7.80
   3  23  -5   -2.40    8.80
  -2  23   5  153.28   19.80
   2  23  -5  123.39   20.30
   1  23  -5    9.50    6.70
  -1  23   5    8.00    6.80
   0  23  -5  471.55   29.00
   0  23   5  492.45   28.50
   0  23   5  548.45   27.20
   1  23   5   27.10    9.20
  -1  23  -5   35.90    9.90
   1  23   5   28.80    9.10
  -1  23  -5   32.50   11.50
  -2  23  -5   10.30    8.30
   2  23   5    3.20    6.90
   2  23   5   -1.00    5.30
  -2  23  -5    1.60    7.00
   2  24  -5   -0.90    8.80
  -2  24   5    5.90    8.00
  -1  24   5  239.88   24.70
   1  24  -5  313.97   29.90
   0  24   5   24.90    9.20
   0  24   5   26.60    7.80
   0  24  -5   19.20    8.00
  -1  24  -5  159.08   19.60
  -1  24  -5  225.78   21.90
   1  24   5  257.87   25.20
   1  24   5  203.18   21.60
  -2  24  -5  150.48   20.10
  -2  24  -5  135.99   19.70
   2  24   5  159.78   22.20
  -2  25   5   28.50   10.40
   2  25  -5   19.80   11.90
   1  25  -5  243.88   26.00
  -1  25   5  168.08   20.80
   0  25  -5  118.39   18.20
   0  25   5  137.99   16.70
   0  25   5  160.08   19.80
  -1  25  -5    1.90    7.80
   1  25   5    6.40    5.50
   1  25   5    2.90    6.70
  -1  25  -5    2.40    6.30
   2  25   5    6.80    8.30
  -2  25  -5    7.80    8.10
  -2  25  -5   11.00    8.90
   2  26  -5  479.45   36.30
  -2  26   5  415.06   30.80
  -1  26   5    1.20    7.20
   1  26  -5   13.80    8.90
   0  26  -5   -6.30    5.60
   0  26   5    5.50    7.00
   0  26   5   -1.30    5.70
   1  26   5    2.50    6.30
  -1  26  -5    2.20    7.10
   1  26   5    5.80    6.60
  -1  26  -5    2.60    6.60
  -2  26  -5  150.58   21.80
   2  26   5  183.38   24.50
  -2  26  -5  163.28   22.40
  -2  27   5   -4.30    7.50
   2  27  -5   -5.00   10.40
   1  27  -5  244.88   28.40
  -1  27   5  191.88   23.50
   0  27   5   24.10    8.70
   0  27   5    9.40    7.30
   0  27  -5   18.40    9.40
   1  27   5    3.40    7.50
   1  27   5   24.60    9.10
  -1  27  -5   22.60   10.40
   1  28  -5  172.08   23.90
  -1  28   5  134.79   19.80
   0  28  -5    9.60    8.20
   0  28   5    4.80    6.90
   1  28   5  263.47   27.40
  -1  28  -5  261.17   27.90
   1  28   5  221.58   23.50
  -1  29   5   18.30   10.60
   1  29  -5   39.00   13.90
   0  29  -5  130.49   21.20
   0  29   5  127.29   18.80
   1  29   5    1.90    7.50
  -1  29  -5    3.90    9.40
  -1  30   5  290.47   29.70
   1  30  -5  309.37   33.70
   0  30  -5   19.40   11.30
   0  30   5   34.00   10.70
  -4   0   6   12.90    8.00
   3   0  -6    2.20    4.20
  -3   0   6   -0.40    4.00
  -3   0   6    2.20    4.50
  -2   0   6  429.16   20.70
  -2   0   6  435.36   19.20
   2   0  -6  459.55   18.60
  -1   0   6    1.00    2.40
   1   0  -6    2.20    1.80
  -1   0   6   -0.20    1.90
   0   0   6  105.69    6.50
   0   0   6   96.49    7.50
   0   0  -6   82.79    6.20
  -1   0  -6   -0.10    2.60
   1   0   6   -0.60    2.50
  -2   0  -6  267.77   18.50
  -3   0  -6   -3.90    4.50
  -4   0  -6  113.89   17.80
  -4  -1   6   31.70    9.40
  -4   1   6   38.70   10.20
  -4   1   6   28.90    9.10
  -3  -1   6  377.96   20.10
  -3  -1   6  332.47   20.50
   3  -1  -6  325.27   18.70
   3   1  -6  352.66   20.00
  -3   1   6  362.06   20.90
   2  -1  -6  200.68   11.00
  -2  -1   6  169.78   12.60
  -2  -1   6  219.78   12.20
  -2   1   6  210.08   13.00
   2   1  -6  196.58   11.80
   1  -1  -6 1356.26   36.10
  -1  -1   6 1408.26   41.20
  -1  -1   6 1406.96   38.30
  -1   1   6 1337.87   39.80
  -1   1   6 1390.46   41.00
   1   1  -6 1377.76   38.30
   0  -1  -6  829.32   24.90
   0  -1   6  801.62   26.60
   0  -1   6  825.32   25.00
   0   1   6  821.82   27.40
   0   1   6  813.62   24.40
   0   1  -6  828.42   25.60
  -1  -1  -6  418.26   19.40
   1   1   6  411.86   20.10
  -1   1  -6  434.26   19.60
  -2  -1  -6    4.70    4.10
  -2   1  -6   -3.20    3.40
  -3  -1  -6   66.69   13.60
  -3   1  -6   36.80   10.00
  -4  -1  -6   16.00   11.40
  -4   1  -6    9.40    9.90
  -4  -2   6    1.30    6.10
  -4   2   6   -0.20    5.70
  -4   2   6    5.60    6.20
  -3  -2   6   25.80    7.10
   3  -2  -6   13.50    5.50
  -3  -2   6   13.90    5.90
  -3   2   6   10.60    5.50
   3   2  -6   18.20    6.20
   2  -2  -6  261.27   12.50
  -2  -2   6  298.87   16.50
  -2  -2   6  294.97   14.10
  -2   2   6  329.47   16.80
   2   2  -6  281.87   15.00
   1  -2  -6  308.77   10.40
  -1  -2   6  286.57   12.10
  -1  -2   6  285.77   14.00
  -1   2   6  319.47   14.50
   1   2  -6  281.57   13.10
  -1   2   6  321.07   14.90
   0  -2  -6   38.20    4.70
   0  -2   6   33.10    4.60
   0  -2   6   38.40    5.60
   0   2   6   37.90    4.60
   0   2   6   26.80    4.90
   0   2  -6   36.00    5.20
  -1  -2  -6  628.84   25.10
   1   2   6  636.04   26.30
  -1   2  -6  632.54   24.70
  -2  -2  -6  296.97   19.50
  -2   2  -6  297.77   19.30
  -3  -2  -6   19.70    8.40
  -3   2  -6   15.90    7.60
  -4  -2  -6   29.70   12.80
  -4   2  -6   38.70   12.80
  -4  -3   6  327.47   23.70
  -4   3   6  435.26   27.30
  -3  -3   6    9.60    4.60
  -3  -3   6   20.80    6.60
   3   3  -6    6.70    5.10
  -3   3   6   12.20    6.00
   2  -3  -6   32.50    4.80
  -2  -3   6   56.29    8.70
  -2  -3   6   36.90    5.40
   2   3  -6   49.90    7.50
  -2   3   6   53.49    8.10
  -1  -3   6 1069.39   33.80
   1  -3  -6 1082.59   26.90
  -1  -3   6 1063.99   30.10
   1   3  -6 1048.80   33.00
  -1   3   6 1096.29   34.40
   0  -3  -6  806.82   24.10
   0  -3   6  798.92   25.10
   0  -3   6  782.22   25.80
   0   3   6  794.12   23.70
   0   3   6  794.52   27.30
   0   3  -6  789.52   26.00
  -1  -3  -6   -1.50    2.30
  -1   3  -6    8.40    3.80
   1   3   6    5.40    3.20
  -2  -3  -6  663.53   30.40
  -2   3  -6  650.83   29.60
  -3  -3  -6    9.40    7.10
  -3   3  -6   17.20    7.80
  -4  -3  -6   -4.40    9.10
  -4   3  -6   11.40    9.80
  -4  -4   6   22.50    8.20
  -4   4   6    7.90    7.20
  -3  -4   6   58.09   10.30
  -3  -4   6   64.09    9.30
   3   4  -6   41.70    9.10
  -3   4   6   54.99   10.10
  -2  -4   6   54.09    8.20
  -2  -4   6   51.79    6.00
   2  -4  -6   44.60    5.10
   2   4  -6   52.49    7.90
  -2   4   6   57.79    8.60
  -1  -4   6 1865.21   51.99
  -1  -4   6 1804.22   46.80
  -1   4   6 1872.71   52.89
   1   4  -6 1845.32   51.99
   0  -4   6    2.40    2.00
   0  -4   6   -0.30    1.90
   0  -4  -6   -0.50    1.70
   0   4  -6    3.50    2.40
   0   4   6    4.70    1.90
   0   4   6    1.80    2.70
   1   4   6  839.52   30.80
  -1   4  -6  747.53   28.70
  -2   4  -6   45.60    8.90
   2   4   6   54.19    9.90
  -3  -4  -6    8.50    6.80
  -3   4  -6   14.30    7.40
  -4  -4  -6    6.20    8.70
  -4   4  -6    4.10    8.90
  -4  -5   6  256.37   23.40
   4   5  -6  252.37   25.70
  -4   5   6  309.57   24.10
  -3  -5   6   45.40    9.20
  -3   5   6   41.40    9.60
   3   5  -6   41.60    9.00
  -2  -5   6   78.89    6.90
  -2  -5   6   61.69    9.10
   2   5  -6   89.89   10.70
  -2   5   6   73.49    5.30
  -2   5   6   66.99    9.90
  -1  -5   6  704.73   26.20
  -1  -5   6  773.12   21.50
   1   5  -6  771.22   27.40
  -1   5   6  768.12   27.90
   0  -5   6  812.82   26.80
   0  -5  -6  831.82   25.20
   0   5   6  865.51   29.70
   0   5  -6  826.12   28.00
   0   5   6  852.21   24.90
  -1   5  -6   45.40    7.10
   1   5   6   22.70    5.30
   1   5   6   25.70    5.80
   2   5   6  241.08   18.00
  -2   5  -6  289.57   18.70
  -3   5  -6   32.60   10.10
  -4  -5  -6   37.00   13.50
  -4   5  -6   37.30   12.60
  -4  -6   6    4.90    7.10
   4   6  -6    3.00    7.00
  -4   6   6   14.30    9.20
  -3  -6   6   16.40    5.90
  -3   6   6   23.10    7.60
   3   6  -6    5.00    5.60
  -2  -6   6   24.30    3.90
  -2  -6   6   27.10    5.90
   2   6  -6   26.00    6.30
  -2   6   6   27.50    3.30
  -2   6   6   18.50    5.30
  -1  -6   6   20.30    2.60
  -1  -6   6   15.80    4.20
  -1   6   6   20.30    5.10
   1   6  -6   25.20    5.20
   0  -6   6   16.80    4.10
   0   6   6   19.40    5.00
   0   6  -6   21.10    4.90
   1   6   6    4.30    3.30
   1   6   6   -1.20    2.60
  -1   6  -6    5.20    3.70
   2   6   6  314.67   20.80
  -2   6  -6  359.76   21.10
  -3   6  -6   42.80   10.50
   3   6   6   28.80    9.50
  -4  -7   6   -3.90    5.80
   4   7  -6   -1.20    7.60
  -4   7   6    5.40    7.30
  -3  -7   6  279.17   18.70
  -3   7   6  273.47   20.00
   3   7  -6  315.27   21.50
  -2  -7   6   39.00    7.10
  -2  -7   6   42.30    4.30
   2   7  -6   39.60    7.90
  -2   7   6   44.40    3.50
  -2   7   6   35.80    8.20
  -1  -7   6  666.83   17.90
  -1  -7   6  651.73   24.50
  -1   7   6  672.73   26.70
   1   7  -6  630.04   25.90
   0  -7   6   90.99    8.90
   0   7   6   99.89   10.90
   0   7  -6   99.19   10.20
   0   7   6   80.39    6.40
   1   7   6  250.67   15.40
   1   7   6  261.57   16.10
  -1   7  -6  243.28   14.80
   2   7   6    8.60    5.90
  -2   7  -6    6.50    4.80
   2   7   6    7.20    5.20
   3   7   6   33.30   10.50
  -3   7  -6   39.30   10.70
  -4  -8   6    9.30    7.40
   4   8  -6    7.20    7.90
  -4   8   6    2.60    6.60
  -3  -8   6   -2.20    4.70
  -3   8   6   -2.00    4.60
   3   8  -6    3.60    5.20
  -2  -8   6   80.69   10.60
  -2  -8   6   69.49    4.30
   2   8  -6   67.09   10.30
  -2   8   6   73.89   10.90
  -2   8   6   67.99    3.90
  -1  -8   6    2.20    2.80
  -1   8   6   -2.40    2.70
   1   8  -6    3.40    2.90
   0   8  -6  144.39   11.00
   0   8   6  109.99    7.60
   0   8   6  115.19   12.10
  -1   8  -6  201.08   13.60
   1   8   6  180.48   13.80
   1   8   6  222.68   14.40
   2   8   6  352.16   23.00
  -2   8  -6  348.07   21.30
   2   8   6  340.77   21.90
  -3   8  -6    5.30    7.00
   3   8   6   -6.20    6.30
  -4  -9   6  110.39   15.20
  -4   9   6  164.18   21.20
   4   9  -6   96.69   16.90
  -3  -9   6  187.78   17.30
   3   9  -6  214.48   21.20
  -3   9   6  230.58   21.30
  -2  -9   6   98.09   11.10
   2   9  -6  126.69   14.90
  -2   9   6  112.19   13.10
  -1  -9   6  787.42   28.30
   1   9  -6  786.72   30.90
  -1   9   6  770.52   30.50
   0   9   6  157.58    9.30
   0   9  -6  134.39   12.60
   0   9   6  146.19   14.20
  -1   9  -6    6.60    4.00
   1   9   6    6.60    4.30
   1   9   6    6.90    3.90
   2   9   6  195.88   20.70
  -2   9  -6  165.68   16.20
   2   9   6  149.19   16.50
  -3   9  -6   38.20    9.80
   3   9   6   91.09   17.00
  -4 -10   6    4.70    7.20
   4  10  -6   19.60   10.80
  -4  10   6   21.00    9.90
  -3 -10   6   36.50    9.00
   3  10  -6   69.19   13.00
  -3  10   6   53.79   11.00
  -2 -10   6  229.28   14.90
   2  10  -6  233.08   17.60
  -2  10   6  251.47   17.40
  -1 -10   6  125.09   11.80
  -1  10   6  128.89   13.50
   1  10  -6  116.39   13.10
   0  10  -6   31.80    7.20
   0  10   6   27.70    4.90
   0  10   6   28.90    6.50
   1  10   6  392.06   20.70
   1  10   6  334.27   19.10
  -1  10  -6  334.47   18.90
  -2  10  -6  160.88   16.60
   2  10   6  183.48   19.20
   2  10   6  182.98   18.80
   3  10   6    3.00    5.80
  -3  10  -6   -3.50    6.50
  -4 -11   6  291.67   21.80
   4  11  -6  298.67   30.40
  -4  11   6  317.67   30.50
  -3 -11   6    8.20    5.70
   3  11  -6    0.00    6.00
  -3  11   6   -3.30    4.80
  -2 -11   6  283.57   16.90
  -2  11   6  276.37   18.90
   2  11  -6  302.47   20.30
  -1 -11   6   48.50    7.60
  -1  11   6   58.19    3.20
   1  11  -6   56.89    9.60
  -1  11   6   61.19    9.60
   0  11  -6  882.81   33.40
   0  11   6  886.91   33.70
   0  11   6  859.51   28.50
   1  11   6  100.39   12.00
   1  11   6  116.39   13.80
   2  11   6  293.47   20.80
  -2  11  -6  322.97   20.70
   2  11   6  293.57   21.50
   3  11   6   10.70    7.30
  -3  11  -6    3.20    6.00
  -4 -12   6   11.50    7.80
   4  12  -6   11.60   10.70
  -4  12   6    5.80    8.70
  -3 -12   6   39.40    8.70
   3  12  -6   43.20   11.50
  -3  12   6   79.09   13.60
  -2 -12   6   14.20    5.30
  -2  12   6   11.50    5.90
   2  12  -6   13.20    6.20
  -1 -12   6  277.87   16.10
  -1  12   6  338.67   19.50
  -1  12   6  295.27   10.20
   1  12  -6  310.87   19.20
   0  12   6   13.30    5.20
   0  12   6   12.50    3.60
   0  12  -6   19.70    6.30
   1  12   6  325.67   19.30
   1  12   6  265.77   17.20
  -1  12  -6  288.87   17.90
  -2  12  -6   68.29   11.80
   2  12   6   56.19   10.80
   2  12   6   38.70   10.10
  -3  12  -6    7.40    7.40
   3  12   6   16.20   10.00
  -4 -13   6   69.59   12.70
  -4  13   6   78.39   16.50
   4  13  -6   54.89   15.60
  -3 -13   6  117.19   14.70
  -3  13   6  109.59   16.30
   3  13  -6   95.59   16.40
  -2 -13   6   61.39    9.70
  -2  13   6   61.89   11.10
   2  13  -6   63.09   11.80
  -1 -13   6 1148.29   39.20
   1  13  -6 1176.48   43.50
  -1  13   6 1153.08   31.10
  -1  13   6 1182.78   43.10
   0  13   6  225.78   12.80
   0  13  -6  234.88   16.20
   0  13   6  238.08   16.40
   1  13   6   46.70    9.40
   1  13   6   57.09    9.70
  -1  13  -6   36.70    7.90
   2  13   6  247.28   19.20
  -2  13  -6  244.08   19.40
   2  13   6  265.37   21.10
  -3  13  -6   22.90    9.70
   3  13   6   21.00   10.00
  -3 -14   6    0.90    5.60
  -3  14   6    0.50    5.60
   3  14  -6    3.60    5.90
  -2 -14   6  317.47   18.50
   2  14  -6  304.37   22.60
  -2  14   6  317.57   21.50
  -1 -14   6   -1.30    2.80
  -1  14   6    1.20    1.90
  -1  14   6    6.20    4.80
   1  14  -6    7.50    4.40
   0  14  -6    0.00    3.60
   0  14   6    1.20    2.50
   0  14   6    3.90    4.60
   1  14   6  156.88   16.20
   1  14   6  140.29   15.70
  -1  14  -6  137.19   14.70
   2  14   6  322.17   22.40
  -2  14  -6  332.87   22.50
   2  14   6  312.77   23.30
  -3  14  -6    5.80    8.00
   3  14   6    6.90    7.40
  -3 -15   6  329.57   21.30
   3  15  -6  335.47   26.40
  -3  15   6  348.87   26.00
  -2 -15   6   35.90    8.40
  -2  15   6   38.90    9.20
   2  15  -6   21.80    8.30
  -1  15   6 1817.42   60.89
  -1  15   6 1864.61   48.90
   1  15  -6 1867.21   62.29
   0  15  -6    6.70    4.90
   0  15   6    5.80    4.80
   0  15   6   12.30    4.20
   1  15   6  210.08   16.60
   1  15   6  218.58   16.90
  -1  15  -6  233.28   17.10
  -2  15  -6   -1.40    5.20
   2  15   6    0.80    4.50
   2  15   6    3.20    5.70
   3  15   6  215.98   28.30
  -3  15  -6  192.98   22.30
  -3 -16   6    0.00    5.90
   3  16  -6    6.10    8.00
  -3  16   6    1.30    5.20
  -2 -16   6  650.33   28.60
  -2  16   6  588.04   31.60
   2  16  -6  684.43   35.80
   1  16  -6  422.16   24.80
  -1  16   6  358.06   22.60
  -1  16   6  356.86   14.90
   0  16   6  113.79   13.80
   0  16  -6  126.89   15.20
   0  16   6  119.99   12.00
   0  16  -6   98.59   10.10
   1  16   6   27.80    7.90
  -1  16  -6   30.50    8.60
   1  16   6   35.90    8.70
   2  16   6  337.87   23.10
  -2  16  -6  309.87   21.90
   2  16   6  291.27   22.80
   3  16   6   29.10   11.10
  -3  16  -6   15.70    9.80
  -3 -17   6   66.89   12.00
   3  17  -6   77.39   17.00
  -3  17   6   60.19   14.00
  -2 -17   6   -1.10    4.30
  -2  17   6   10.80    5.90
   2  17  -6    4.30    5.60
   1  17  -6 1029.70   43.70
  -1  17   6 1103.09   34.90
  -1  17   6 1093.69   43.80
   0  17  -6  575.94   29.30
   0  17   6  570.84   24.80
   0  17   6  542.15   28.00
   0  17  -6  610.74   23.70
  -1  17  -6   48.40   10.20
   1  17   6   32.80    8.70
   1  17   6   27.60    7.70
  -2  17  -6  179.28   20.20
   2  17   6  180.38   20.00
   2  17   6  220.48   23.70
  -3  17  -6  167.68   21.20
   3  17   6  207.48   27.10
  -3 -18   6   64.29   11.90
  -3  18   6   77.79   15.30
   3  18  -6   52.69   14.40
  -2 -18   6   28.00    7.90
  -2  18   6   39.80   10.60
   2  18  -6   29.00   10.20
  -1  18   6  430.06   25.70
   1  18  -6  449.36   27.10
   0  18   6  243.28   18.70
   0  18   6  246.08   15.70
   0  18  -6  232.18   14.30
   0  18  -6  258.27   19.40
   1  18   6  106.09   14.50
  -1  18  -6  100.89   14.50
   1  18   6   85.89   13.20
  -2  18  -6    4.70    6.40
   2  18   6   -3.60    4.80
   2  18   6   10.50    7.30
   3  18   6    3.90    8.30
  -3  18  -6   11.10    8.60
  -3 -19   6    5.30    7.30
   3  19  -6   31.90   12.40
  -3  19   6   19.90    9.60
   2  19  -6  391.46   28.60
  -2  19   6  337.27   25.00
   1  19  -6   77.99   13.10
  -1  19   6  125.89   16.80
   0  19   6   10.20    6.60
   0  19   6    3.00    3.50
   0  19  -6    6.20    4.00
   0  19  -6    6.00    5.70
   1  19   6   74.29   12.10
   1  19   6   79.19   13.10
  -1  19  -6   98.79   14.30
  -2  19  -6   98.69   16.30
   2  19   6  141.29   19.30
   2  19   6  153.58   19.00
   3  19   6   39.00   13.80
  -3  19  -6   56.79   13.50
  -3 -20   6   21.30    9.00
   3  20  -6   46.20   14.60
  -3  20   6   25.80   10.80
   2  20  -6   -0.80    6.10
  -2  20   6    4.40    6.40
  -1  20   6  211.18   22.20
   1  20  -6  191.58   22.10
   0  20   6  230.88   16.40
   0  20  -6  208.08   21.00
   0  20   6  229.38   22.10
   1  20   6    9.20    5.40
   1  20   6   22.70    7.80
  -1  20  -6   15.80    6.90
  -1  20  -6    8.50    6.90
  -2  20  -6   61.29   12.70
   2  20   6   48.50   11.50
   2  20   6   46.80   12.90
   3  21  -6  109.69   20.90
  -3  21   6  126.49   20.10
   2  21  -6  104.39   18.60
  -2  21   6   52.89   11.70
   1  21  -6   62.89   12.60
  -1  21   6   86.59   14.90
   0  21   6  129.79   16.60
   0  21   6  153.58   15.90
   0  21  -6  113.19   16.00
  -1  21  -6  253.47   24.80
   1  21   6  223.48   23.00
   1  21   6  260.77   20.70
  -1  21  -6  241.88   19.20
   2  21   6   45.50   12.90
   2  21   6   41.70   10.80
  -2  21  -6   29.70   10.30
  -3  22   6   20.50    9.10
   3  22  -6   34.40   15.20
   2  22  -6   41.90   14.20
  -2  22   6   24.80    9.60
  -1  22   6    7.90    7.00
   1  22  -6   16.50    8.90
   0  22   6   23.40    8.90
   0  22   6    7.70    5.70
   0  22  -6   29.40    9.50
   1  22   6   -4.40    3.90
  -1  22  -6    5.10    6.10
   1  22   6    2.30    5.70
  -1  22  -6    8.20    7.40
  -2  22  -6  158.28   21.00
  -2  22  -6  187.88   22.30
   2  22   6  169.48   22.30
   2  22   6  149.59   19.20
   2  23  -6   64.39   15.30
  -2  23   6  116.29   18.20
  -1  23   6  928.51   43.90
   1  23  -6 1009.40   46.60
   0  23   6    4.00    5.00
   0  23  -6   -2.10    6.00
   0  23   6    9.50    6.80
  -1  23  -6    1.60    7.00
  -1  23  -6   -1.10    4.70
   1  23   6    2.60    6.00
   1  23   6   -5.80    5.00
  -2  23  -6   15.20    9.40
   2  23   6    8.00    7.40
   2  23   6   14.90    9.60
  -2  23  -6   11.20    8.80
   2  24  -6  391.96   38.70
  -2  24   6  251.87   27.10
   1  24  -6   14.30    8.00
  -1  24   6   17.00    9.70
   0  24   6   49.50   10.80
   0  24   6   41.70   11.50
   0  24  -6   37.10   11.60
   1  24   6   -6.40    4.90
  -1  24  -6    2.80    7.40
  -1  24  -6    4.20    7.20
   1  24   6   -0.30    5.50
   2  24   6  209.18   26.30
  -2  24  -6  186.08   23.20
  -2  24  -6  209.68   24.30
   2  24   6  152.98   20.20
   2  25  -6   53.39   16.90
  -2  25   6   44.00   12.60
  -1  25   6   25.00    9.90
   1  25  -6   11.70    8.70
   0  25   6  138.19   19.60
   0  25   6  115.89   16.40
   0  25  -6   89.19   15.70
  -1  25  -6    9.40    7.10
  -1  25  -6   14.20    9.60
   1  25   6    6.80    6.50
   1  25   6    8.70    8.40
  -2  25  -6  156.38   22.60
  -2  25  -6  231.68   26.60
   2  25   6  255.77   30.00
  -2  26   6   77.09   16.90
   2  26  -6  117.09   22.10
   1  26  -6   22.80   10.40
  -1  26   6   46.60   12.30
   0  26   6   39.10   10.80
   0  26  -6   39.20   12.20
   1  26   6  333.77   26.40
  -1  26  -6  336.97   26.70
   1  26   6  271.67   26.80
   2  27  -6   51.69   16.30
  -2  27   6   29.40   12.50
   1  27  -6   32.90   12.60
  -1  27   6   30.00   11.20
   0  27  -6  319.77   30.40
   0  27   6  277.87   27.50
  -1  27  -6   98.59   18.50
   1  27   6   79.29   15.60
   1  27   6   91.29   16.70
   1  28  -6   50.19   15.10
  -1  28   6   49.20   14.20
   0  28   6    2.70    7.10
   0  28  -6   -1.70    8.80
  -1  28  -6  262.47   28.60
   1  28   6  211.68   25.00
   1  28   6  166.98   21.90
  -1  29   6  321.67   31.00
   1  29  -6  270.57   31.30
   0  29   6   49.40   14.00
   0  29  -6   33.60   12.50
   0  30   6    2.10    7.20
   0  30  -6   20.70   12.30
  -4   0   7    1.40    6.00
  -3   0   7  534.75   27.40
  -3   0   7  545.35   25.30
  -2   0   7   -0.60    2.70
  -2   0   7    1.20    2.80
   2   0  -7    1.50    2.60
  -1   0   7   -2.10    2.10
   1   0  -7    1.80    2.10
  -1   0   7   -0.90    2.40
   0   0   7   -2.00    1.70
   0   0  -7    2.20    1.90
   0   0   7   -1.10    1.40
  -1   0  -7   30.10    6.20
   1   0   7   46.90    8.00
  -2   0  -7   -0.70    4.00
  -3   0  -7   -1.00    6.00
  -4  -1   7  184.28   20.50
  -4   1   7  162.78   20.20
  -3  -1   7   63.29    9.60
  -3  -1   7   46.60    9.40
  -3   1   7   53.79   10.00
  -3   1   7   64.29   10.20
   3   1  -7   68.39    9.80
  -2  -1   7   32.10    5.80
  -2  -1   7   26.00    6.00
   2  -1  -7   19.30    4.10
   2   1  -7   25.90    5.20
  -2   1   7   24.00    5.50
  -2   1   7   13.50    4.60
   1  -1  -7  629.74   20.00
  -1  -1   7  640.64   23.80
  -1  -1   7  615.14   22.00
  -1   1   7  650.33   24.20
   1   1  -7  641.84   22.00
  -1   1   7  631.14   23.00
   0  -1  -7  978.90   30.10
   0  -1   7 1001.30   32.40
   0  -1   7 1012.90   30.30
   0   1   7 1037.00   30.00
   0   1  -7  992.30   30.90
   0   1   7 1024.00   33.10
  -1  -1  -7   54.29    7.70
   1  -1   7   74.29   10.20
  -1   1  -7   89.59   10.00
   1   1   7   79.59   10.20
  -2  -1  -7  555.94   28.20
  -2   1  -7  553.04   27.50
  -3  -1  -7   -0.80    6.50
  -3   1  -7   14.40    8.00
  -4  -2   7   -2.20    7.10
  -4   2   7   15.80    8.70
  -4   2   7   10.00    7.80
  -3  -2   7  107.19   13.70
  -3  -2   7  101.79   11.50
  -3   2   7  114.49   13.50
   3   2  -7  101.19   12.50
  -2  -2   7   25.90    6.30
  -2  -2   7   49.50    6.70
   2  -2  -7   32.00    4.80
   2   2  -7   43.70    6.80
  -2   2   7   33.00    6.70
  -1  -2   7  207.98   10.60
  -1  -2   7  199.18   11.90
   1  -2  -7  203.98    8.70
  -1   2   7  181.88   11.70
  -1   2   7  206.88   11.90
   1   2  -7  196.98   11.20
   0  -2   7  716.93   25.40
   0  -2  -7  719.43   23.20
   0  -2   7  712.63   23.70
   0   2   7  696.03   22.50
   0   2   7  681.33   26.10
   0   2  -7  764.52   25.20
  -1  -2  -7  590.34   24.40
  -1   2  -7  550.04   23.90
   1   2   7  553.74   25.30
  -2  -2  -7   26.00    7.80
  -2   2  -7   33.80    8.30
  -3  -2  -7   28.80   10.10
  -3   2  -7   20.50    9.00
  -4  -3   7   37.40   10.00
  -4   3   7   58.69   12.70
  -4   3   7   27.50    9.80
  -3  -3   7  259.97   15.80
  -3  -3   7  238.08   17.70
   3   3  -7  293.97   18.90
  -3   3   7  290.87   18.80
  -2  -3   7    3.50    3.60
  -2  -3   7    9.60    3.40
   2  -3  -7    7.20    2.40
  -2   3   7    4.50    4.00
   2   3  -7    7.10    3.60
  -1  -3   7 1408.56   38.90
   1  -3  -7 1399.76   35.40
  -1  -3   7 1429.76   42.50
  -1   3   7 1417.36   42.80
   1   3  -7 1361.76   41.50
  -1   3   7 1369.56   42.40
   0  -3   7    0.80    2.20
   0  -3  -7    1.10    2.10
   0  -3   7    0.90    2.30
   0   3  -7    3.40    2.80
   0   3   7    0.20    2.40
   0   3   7    1.60    1.80
  -1  -3  -7  272.07   15.70
   1   3   7  275.17   16.50
  -1   3  -7  213.88   14.20
  -2  -3  -7  114.79   14.40
  -2   3  -7   77.59   12.00
  -3  -3  -7  139.99   18.20
  -3   3  -7  166.98   20.40
  -4  -4   7  150.68   18.40
  -4   4   7  159.78   19.50
  -3  -4   7    2.70    4.30
  -3   4   7    5.00    4.50
   3   4  -7    3.40    4.20
   2  -4  -7  307.27   11.70
  -2  -4   7  291.77   16.90
  -2  -4   7  320.37   13.80
  -2   4   7  323.77   18.00
   2   4  -7  303.17   16.60
   1  -4  -7   24.70    2.30
  -1  -4   7   27.00    4.10
  -1  -4   7   23.10    5.10
  -1   4   7   23.80    5.60
   1   4  -7   21.40    4.80
   0  -4  -7  162.08    9.10
   0  -4   7  172.78   10.30
   0  -4   7  186.88   10.90
   0   4   7  176.68    9.10
   0   4  -7  181.48   11.20
   0   4   7  186.98   12.00
  -1  -4  -7   20.40    5.70
   1   4   7   22.90    5.80
  -1   4  -7   32.60    6.60
  -2  -4  -7   24.70    7.50
  -2   4  -7   50.49    9.60
  -3  -4  -7    3.50    6.90
  -3   4  -7    5.60    6.20
  -4  -5   7   -2.00    6.40
  -4   5   7    2.60    7.20
  -3  -5   7  159.48   16.90
   3   5  -7  160.98   16.70
  -3   5   7  202.18   19.20
  -2  -5   7   12.30    4.80
  -2  -5   7   12.10    3.60
   2   5  -7   13.80    5.10
  -2   5   7   11.00    4.60
  -2   5   7   14.70    2.50
  -1  -5   7 1694.63   44.60
  -1  -5   7 1721.43   50.39
   1   5  -7 1760.92   51.29
  -1   5   7 1712.73   51.89
   0  -5   7  862.11   29.00
   0  -5   7  904.11   28.80
   0  -5  -7  863.71   26.60
   0   5   7  865.21   26.40
   0   5   7  848.22   31.20
   0   5  -7  869.91   29.80
   1   5   7  265.07   16.80
  -1   5  -7  266.47   15.90
  -2   5  -7  272.27   18.80
  -3  -5  -7   82.59   14.50
  -3   5  -7   77.49   13.80
  -4  -6   7   18.50    8.70
  -4   6   7   23.70    9.30
  -3  -6   7  181.38   18.10
   3   6  -7  204.18   19.40
  -3   6   7  224.68   17.80
  -2  -6   7    6.10    2.50
  -2  -6   7    6.20    3.70
  -2   6   7    9.00    5.10
   2   6  -7    7.50    4.20
  -1  -6   7   81.29    9.30
  -1  -6   7   79.49    5.30
   1   6  -7   91.19   10.30
  -1   6   7   85.09   10.20
   0  -6  -7 1828.32   48.30
   0  -6   7 1836.02   50.99
   0   6   7 1814.22   47.70
   0   6   7 1706.53   53.49
   0   6  -7 1770.32   52.19
   1   6   7  158.68   12.80
   1   6   7  134.79   12.90
  -1   6  -7  152.88   12.10
   2   6   7   16.20    6.70
  -2   6  -7   15.90    6.20
  -3  -6  -7    5.70    7.80
  -3   6  -7    2.50    6.60
  -4  -7   7   30.70    8.70
  -4   7   7   56.09   13.20
  -3  -7   7   13.30    5.80
   3   7  -7    6.50    6.00
  -3   7   7   13.40    5.70
  -2  -7   7  104.49   12.00
  -2  -7   7  100.59    6.10
  -2   7   7   92.89   12.00
   2   7  -7  103.09   12.80
  -1  -7   7   12.70    4.10
  -1  -7   7   14.70    2.60
   1   7  -7   14.90    4.90
  -1   7   7   10.50    4.50
   0  -7  -7  177.98    9.90
   0  -7   7  194.28   11.90
   0   7  -7  182.68   12.50
   0   7   7  196.78   13.50
  -1   7  -7  490.35   22.80
   1   7   7  475.35   22.60
   1   7   7  485.65   23.80
  -2   7  -7  865.31   36.50
   2   7   7  866.21   38.70
   2   7   7  901.61   38.40
  -3   7  -7   37.80   10.80
  -4  -8   7   19.30    8.40
  -4   8   7   -2.30    7.10
   4   8  -7   13.40    8.80
  -3  -8   7  436.56   23.80
  -3   8   7  384.36   24.50
   3   8  -7  407.06   25.20
  -2  -8   7   35.70    7.40
   2   8  -7   46.50    9.30
  -2   8   7   45.90    9.00
  -1  -8   7  430.66   19.60
  -1   8   7  413.96   21.20
   1   8  -7  417.66   20.90
   0   8  -7   26.90    6.40
   0   8   7   45.50    8.20
   0   8   7   26.80    4.40
  -1   8  -7   71.59   10.20
   1   8   7   54.49    8.70
   1   8   7   48.20    8.70
   2   8   7   10.10    6.20
   2   8   7   17.50    6.70
  -2   8  -7   12.80    5.80
  -3   8  -7   12.70    7.50
   3   8   7    2.90    6.10
  -4  -9   7    5.80    7.00
   4   9  -7   -2.00    7.90
  -4   9   7    2.90    7.00
  -3  -9   7   86.09   12.50
  -3   9   7   76.69   13.10
   3   9  -7   76.89   13.60
  -2  -9   7   80.99   10.60
   2   9  -7   86.19   12.50
  -2   9   7   82.19   11.40
  -1  -9   7  187.58   12.70
   1   9  -7  196.08   14.10
  -1   9   7  191.68   14.40
   0   9  -7   89.09   10.60
   0   9   7  104.99    7.80
   0   9   7  114.79   12.80
   1   9   7  322.07   19.60
  -1   9  -7  344.27   19.40
   1   9   7  346.77   19.40
  -2   9  -7  214.98   17.00
   2   9   7  197.08   20.60
   2   9   7  222.18   22.30
   3   9   7   16.90    8.50
  -3   9  -7   18.90    9.30
  -4 -10   7   65.99   13.40
  -4  10   7   52.79   13.10
   4  10  -7   41.30   12.50
  -3 -10   7   36.00    9.00
  -3  10   7   44.00   10.40
   3  10  -7   37.10   10.90
  -2 -10   7   46.70    8.20
   2  10  -7   35.90    8.60
  -2  10   7   32.20    8.20
  -1 -10   7    1.60    3.20
   1  10  -7    7.10    4.30
  -1  10   7    2.80    3.90
   0  10  -7  244.28   15.60
   0  10   7  226.48   15.70
   0  10   7  227.38   12.10
   1  10   7   49.99    8.50
  -1  10  -7   49.70    8.80
   1  10   7   63.09   10.20
   2  10   7    5.90    5.60
   2  10   7    9.10    5.30
  -2  10  -7    7.70    4.60
   3  10   7    3.50    8.60
  -3  10  -7   -1.80    7.10
  -4 -11   7    6.60    7.20
  -4  11   7    3.20    7.50
   4  11  -7   -2.50    8.20
  -3 -11   7  236.78   20.50
   3  11  -7  236.68   24.00
  -3  11   7  274.07   25.40
  -2 -11   7   24.30    6.40
   2  11  -7   19.30    7.10
  -2  11   7   10.00    5.60
  -1 -11   7 1166.88   39.90
  -1  11   7 1196.28   43.40
   1  11  -7 1210.08   43.50
   0  11  -7   -2.40    3.10
   0  11   7    1.80    2.10
   0  11   7   -1.90    3.20
  -1  11  -7  120.49   13.60
   1  11   7  149.79   15.40
   1  11   7  127.59   14.20
  -2  11  -7    3.00    4.60
   2  11   7    4.00    5.50
   2  11   7   -2.90    4.40
   3  11   7   74.19   15.60
  -3  11  -7   75.39   14.20
  -4 -12   7   93.99   14.80
   4  12  -7  102.39   19.00
  -4  12   7   81.29   16.30
  -3 -12   7   41.70   10.10
  -3  12   7   58.89   12.50
   3  12  -7   47.80   11.90
  -2 -12   7  376.26   20.90
   2  12  -7  393.56   24.40
  -2  12   7  369.76   23.10
  -1 -12   7   87.69   10.30
  -1  12   7   79.39   11.60
   1  12  -7   70.09   11.30
   0  12  -7  270.27   17.80
   0  12   7  243.48   17.40
   0  12   7  279.17   14.20
   1  12   7    2.60    3.60
  -1  12  -7    4.30    4.20
   1  12   7    1.70    4.20
   2  12   7   75.79   13.90
  -2  12  -7   58.59   11.30
   2  12   7   67.69   12.30
  -3  12  -7    4.30    6.80
   3  12   7    1.20    7.10
  -3 -13   7  125.09   15.40
  -3  13   7  138.19   18.10
   3  13  -7  132.99   19.80
  -2 -13   7    9.10    5.80
  -2  13   7    6.40    5.20
   2  13  -7    6.50    5.80
  -1 -13   7  727.23   29.70
  -1  13   7  751.92   33.20
   1  13  -7  792.52   34.20
  -1  13   7  776.22   21.30
   0  13  -7  328.77   20.40
   0  13   7  340.47   16.10
   0  13   7  318.47   20.10
   1  13   7   15.00    6.00
   1  13   7    8.30    4.90
  -1  13  -7   21.40    6.40
  -2  13  -7  439.16   26.30
   2  13   7  434.76   26.80
   2  13   7  409.76   26.80
   3  13   7  104.29   18.80
  -3  13  -7  108.59   17.00
  -3 -14   7  336.37   22.00
   3  14  -7  352.96   26.60
  -3  14   7  304.17   24.20
  -2 -14   7  278.57   18.00
  -2  14   7  244.08   19.70
   2  14  -7  325.17   23.20
  -1 -14   7   42.10    7.80
  -1  14   7   49.99   10.00
   1  14  -7   60.19   11.20
   0  14  -7   69.09   11.30
   0  14   7   84.79    9.30
   0  14   7   68.09   10.90
   1  14   7  404.76   24.00
  -1  14  -7  433.46   24.00
   1  14   7  387.06   22.40
   2  14   7   88.79   14.10
   2  14   7  104.09   15.80
  -2  14  -7   80.29   13.30
   3  14   7   -0.10    8.00
  -3  14  -7    4.30    8.10
  -3 -15   7    5.40    5.80
   3  15  -7   15.10    8.80
  -3  15   7    7.60    7.00
  -2 -15   7   16.90    7.00
   2  15  -7   23.30    8.80
  -2  15   7   27.80    8.90
   1  15  -7   10.10    5.70
  -1  15   7   12.70    6.80
   0  15   7  573.24   23.90
   0  15  -7  598.64   29.30
   0  15   7  585.84   29.00
   1  15   7   50.89   10.90
  -1  15  -7   33.90    8.50
   1  15   7   60.79   10.80
   2  15   7  891.61   41.00
  -2  15  -7  856.51   39.70
   2  15   7  875.31   41.80
  -3  15  -7    7.90    8.60
   3  15   7   -7.90    7.90
  -3 -16   7  162.38   17.60
  -3  16   7  167.38   21.80
   3  16  -7  209.78   25.70
  -2 -16   7  124.09   14.70
  -2  16   7  127.09   17.30
   2  16  -7   86.99   15.10
   1  16  -7   58.39   11.60
  -1  16   7   47.70   10.30
   0  16   7   31.40    8.60
   0  16  -7   29.10    8.90
   0  16   7   21.30    5.60
  -1  16  -7  350.36   22.60
   1  16   7  312.67   20.40
   1  16   7  397.96   24.20
  -2  16  -7   78.39   13.20
   2  16   7   88.09   14.60
   2  16   7   79.89   14.90
  -3  16  -7   18.90   10.90
   3  16   7    8.00    9.80
  -3 -17   7   61.49   11.80
   3  17  -7   76.69   17.30
  -3  17   7   72.19   14.30
  -2 -17   7   -2.70    5.00
   2  17  -7    2.70    5.00
  -2  17   7    0.80    5.50
   1  17  -7  139.09   17.10
  -1  17   7  130.29   16.90
   0  17   7  304.77   17.20
   0  17  -7  341.07   22.60
   0  17   7  300.87   21.10
   1  17   7   -2.90    3.30
  -1  17  -7   12.50    6.10
   1  17   7   11.90    6.20
   2  17   7    5.90    6.40
  -2  17  -7    5.00    7.10
   2  17   7    4.10    5.40
   3  17   7  101.59   19.20
  -3  17  -7   87.79   17.50
  -3 -18   7    8.40    7.00
  -3  18   7    7.40    7.60
   3  18  -7   15.10    9.50
  -2 -18   7    5.30    5.80
   2  18  -7   10.00    7.50
  -2  18   7   10.30    6.50
   1  18  -7    5.70    6.10
  -1  18   7    1.70    5.10
   0  18  -7   -2.20    5.60
   0  18  -7   15.00    4.80
   0  18   7   11.50    4.40
   0  18   7   11.00    6.50
  -1  18  -7   39.10   10.30
   1  18   7   38.20   10.00
   1  18   7   41.40    9.70
  -2  18  -7  293.07   23.00
   2  18   7  298.87   28.40
   2  18   7  241.48   24.00
   3  18   7    0.50    8.00
  -3  18  -7   -3.30    8.60
  -3 -19   7  149.19   17.50
   3  19  -7  161.38   23.90
  -3  19   7  114.39   18.00
  -2  19   7    3.00    6.30
   2  19  -7    5.10    6.50
   1  19  -7  198.38   21.40
  -1  19   7  220.88   22.50
   0  19   7  399.56   25.30
   0  19  -7  373.96   25.00
   0  19   7  384.46   20.60
  -1  19  -7   59.49   12.60
   1  19   7   66.89   12.50
   1  19   7   57.39   12.20
   2  19   7  105.59   17.10
   2  19   7   94.89   15.90
  -2  19  -7   78.69   14.40
  -3 -20   7  110.29   16.40
  -3  20   7   80.59   16.50
   3  20  -7  143.39   22.70
   2  20  -7   28.80   11.20
  -2  20   7   24.30    9.30
   1  20  -7   44.90   11.60
  -1  20   7   34.50   10.50
   0  20   7  412.16   22.30
   0  20  -7  446.26   27.70
   0  20   7  437.66   27.00
  -1  20  -7   45.40   10.70
   1  20   7   52.19   11.40
   1  20   7   54.19   12.00
   2  20   7   69.59   15.50
   2  20   7   58.29   12.60
  -2  20  -7   62.79   13.70
  -3 -21   7   24.20    9.20
  -3  21   7   12.50    8.80
   3  21  -7    7.50   10.60
  -2  21   7    4.30    6.80
   2  21  -7   -1.90    6.70
   1  21  -7  170.88   20.90
  -1  21   7  118.29   17.80
   0  21   7   12.60    7.60
   0  21  -7    7.30    7.00
   0  21   7   -4.40    4.00
   1  21   7   -1.40    4.80
   1  21   7   -3.20    4.00
  -1  21  -7    5.10    7.00
  -1  21  -7    1.20    5.70
   2  21   7  477.55   31.50
  -2  21  -7  589.84   35.00
   2  21   7  569.34   34.60
   2  22  -7  121.49   22.00
  -2  22   7  118.79   18.50
  -1  22   7  204.28   23.60
   1  22  -7  177.88   22.00
   0  22  -7   12.00    7.30
   0  22   7   26.50    9.00
   0  22   7   18.70    6.80
  -1  22  -7   71.89   14.50
   1  22   7   51.39   12.10
  -1  22  -7   45.60   10.50
   1  22   7   41.80   10.70
  -2  22  -7   14.10    9.70
   2  22   7   17.20    8.20
   2  22   7    4.00    6.30
   2  23  -7   24.30   12.50
  -2  23   7   23.70    9.90
   1  23  -7   49.00   12.70
  -1  23   7   85.79   16.20
   0  23  -7  263.47   27.30
   0  23   7  267.37   25.90
   1  23   7   88.49   15.10
   1  23   7   98.49   16.10
  -1  23  -7   77.29   15.30
  -1  23  -7   82.89   13.90
   2  23   7  111.29   17.20
  -2  23  -7  174.98   23.10
  -2  23  -7   99.99   17.60
   2  23   7  141.49   21.80
   2  24  -7   43.40   14.40
  -2  24   7   24.30   11.10
  -1  24   7    3.90    7.20
   1  24  -7    7.00    8.20
   0  24   7    9.70    8.00
   0  24  -7   -4.30    6.70
  -1  24  -7  245.68   31.70
  -1  24  -7  210.68   24.40
   1  24   7  205.58   23.50
   1  24   7  197.28   22.50
  -2  24  -7   -1.40    8.30
  -2  24  -7    2.20    9.40
   2  24   7    2.90    6.30
   2  24   7   -0.80    8.30
  -2  25   7   25.60   10.60
   2  25  -7   18.40   10.90
  -1  25   7  278.47   28.20
   1  25  -7  323.37   31.50
   0  25   7   71.09   14.50
   0  25  -7   72.39   14.80
   1  25   7    0.40    6.10
   1  25   7    7.50    7.10
  -1  25  -7    1.80    8.70
  -2  26   7   93.79   18.90
   2  26  -7  130.39   25.00
  -1  26   7   14.10    9.10
   1  26  -7    6.50    8.80
   0  26   7   90.29   16.40
   0  26  -7  113.19   19.30
  -1  26  -7   43.40   13.60
   1  26   7   33.50   10.80
   1  26   7   45.90   12.40
  -1  27   7  430.76   31.00
   1  27  -7  460.75   34.20
   0  27  -7   15.20   10.00
   0  27   7    9.20    8.10
   1  27   7   22.20    9.90
   1  27   7   32.10   10.50
  -1  27  -7   21.60   11.70
   1  28  -7    2.50    7.50
  -1  28   7    0.70    7.90
   0  28  -7   78.69   17.30
   0  28   7  103.59   18.70
   1  28   7    5.60    6.60
  -1  28  -7    2.10    8.40
   1  28   7   -1.00    7.50
   0  29   7  293.77   30.80
   0  29  -7  381.26   35.30
  -4   0   8   72.59   13.60
  -3   0   8    2.20    4.30
  -3   0   8    4.30    4.50
  -2   0   8  232.28   13.90
   2   0  -8  214.78   11.80
  -2   0   8  220.48   15.40
   1   0  -8    0.60    2.30
  -1   0   8    0.20    2.30
  -1   0   8    1.30    2.80
   0   0  -8 1375.26   40.40
   0   0   8 1405.96   43.40
   0   0   8 1378.96   39.80
  -1   0  -8    1.70    3.00
   1   0   8   -0.80    3.00
  -2   0  -8  106.99   14.00
  -3   0  -8    0.50    6.10
  -4  -1   8   -9.60    6.40
  -4   1   8   11.00    7.40
  -3  -1   8   17.60    7.10
  -3  -1   8    3.80    4.00
  -3   1   8    7.10    4.90
  -3   1   8    3.30    4.20
  -2  -1   8    1.00    3.10
  -2  -1   8    1.70    3.30
   2  -1  -8    0.60    2.40
  -2   1   8   -0.20    3.40
   2   1  -8    2.80    2.80
  -2   1   8   -2.90    2.50
  -1  -1   8  818.92   29.80
  -1  -1   8  859.31   28.60
   1  -1  -8  844.02   26.30
  -1   1   8  885.81   29.90
  -1   1   8  848.42   30.20
   1   1  -8  846.32   28.10
   0  -1   8  104.29   10.70
   0  -1  -8  102.99    7.70
   0  -1   8  116.59    8.20
   0   1  -8  111.19    8.50
   0   1   8  110.89    7.70
   0   1   8  100.99   10.70
  -1  -1  -8   -3.60    2.20
   1  -1   8   -2.10    2.70
   1   1   8    1.60    2.90
  -1   1  -8   -3.90    2.40
  -2  -1  -8  257.47   18.90
  -2   1  -8  272.47   19.80
  -3  -1  -8  165.38   20.30
  -3   1  -8  145.09   18.80
  -4  -2   8   31.40   11.30
  -4   2   8   34.40   11.90
  -3  -2   8  614.84   29.60
  -3  -2   8  562.24   24.80
  -3   2   8  554.44   28.80
  -3   2   8  584.24   27.20
  -2  -2   8  131.69   13.50
   2  -2  -8   92.99    7.00
  -2  -2   8  115.99   10.50
  -2   2   8  104.79   11.40
   2   2  -8   96.69    9.80
  -2   2   8  111.99   12.80
   1  -2  -8  210.38    9.80
  -1  -2   8  187.08   12.00
  -1  -2   8  206.88   11.40
  -1   2   8  188.28   12.30
   1   2  -8  207.48   12.00
  -1   2   8  215.58   13.00
   0  -2   8  460.35   18.20
   0  -2   8  451.55   19.80
   0  -2  -8  472.45   18.00
   0   2  -8  456.15   19.20
   0   2   8  462.05   17.40
   0   2   8  448.76   20.60
  -1  -2  -8  152.58   12.10
   1   2   8  196.48   14.60
  -1   2  -8  189.58   13.30
  -2  -2  -8   10.60    6.10
  -2   2  -8   11.20    5.60
  -3  -2  -8   70.79   14.80
  -3   2  -8   93.79   16.10
  -4  -3   8   46.10   11.30
  -4   3   8   45.80   11.60
  -3  -3   8   22.50    7.30
   3   3  -8   10.80    5.20
  -3   3   8   25.60    7.50
  -3   3   8   37.20    9.30
  -2  -3   8  147.39   14.40
  -2  -3   8  167.28   10.70
  -2   3   8  178.98   13.40
  -2   3   8  132.59   14.20
   2   3  -8  194.88   12.70
  -1  -3   8   56.89    7.90
   1  -3  -8   48.80    4.80
  -1  -3   8   52.59    6.40
  -1   3   8   38.60    6.80
   1   3  -8   42.10    6.70
  -1   3   8   43.20    7.00
   0  -3  -8  612.44   21.60
   0  -3   8  618.54   24.10
   0  -3   8  640.44   23.00
   0   3  -8  670.13   24.40
   0   3   8  632.44   25.70
   0   3   8  612.44   21.10
  -1  -3  -8    1.60    3.10
   1   3   8    4.70    4.00
  -1   3  -8   -1.00    2.70
  -2  -3  -8  507.25   27.50
  -2   3  -8  493.45   26.50
  -3  -3  -8    9.40    7.80
  -3   3  -8   10.90    8.50
  -4  -4   8  124.69   16.80
  -4   4   8  171.18   21.90
  -4   4   8  166.18   19.70
  -3  -4   8  928.61   37.90
  -3   4   8  899.11   37.10
   3   4  -8  862.01   36.20
  -2  -4   8    1.10    3.60
  -2  -4   8    2.70    3.00
   2   4  -8    2.20    3.10
  -2   4   8    3.80    3.90
   1  -4  -8  428.16   13.50
  -1  -4   8  435.56   19.80
  -1  -4   8  424.36   16.60
  -1   4   8  433.86   19.60
  -1   4   8  446.26   20.40
   1   4  -8  426.76   19.60
   0  -4   8    3.50    2.90
   0  -4  -8    8.90    3.20
   0  -4   8    6.60    3.30
   0   4   8    1.90    2.00
   0   4   8    3.80    3.20
   0   4  -8    5.70    3.70
  -1  -4  -8   34.40    6.70
  -1   4  -8   40.40    7.80
   1   4   8   27.20    6.90
  -2  -4  -8  160.18   17.60
  -2   4  -8  156.48   16.70
  -3  -4  -8   38.30   11.80
  -3   4  -8   22.10    9.80
  -4  -5   8   15.60    8.60
  -4   5   8   34.80   10.20
  -3  -5   8   15.80    6.70
  -3   5   8   11.40    5.90
   3   5  -8   11.60    5.60
  -2  -5   8   47.40    8.60
  -2  -5   8   42.10    5.60
   2   5  -8   51.69    8.70
  -2   5   8   54.59    9.10
   1  -5  -8   20.20    2.20
  -1  -5   8   30.40    4.60
  -1  -5   8   30.60    6.40
   1   5  -8   18.30    5.30
  -1   5   8   29.60    6.20
   0  -5  -8  451.55   17.50
   0  -5   8  463.65   19.20
   0  -5   8  448.26   19.60
   0   5   8  492.15   22.10
   0   5   8  445.26   17.10
   0   5  -8  472.55   20.40
  -1  -5  -8   32.00    6.60
   1   5   8   33.90    7.90
  -1   5  -8   49.90    8.40
  -2  -5  -8  145.89   17.20
  -2   5  -8  179.58   18.40
  -3  -5  -8  167.68   21.30
  -3   5  -8  200.18   22.50
  -4  -6   8   69.79   13.80
  -4   6   8   76.89   14.70
  -3  -6   8    9.70    6.50
   3   6  -8   14.20    5.80
  -3   6   8    3.80    5.30
  -2  -6   8  196.48   14.20
  -2  -6   8  181.18    9.40
   2   6  -8  174.88   16.40
  -2   6   8  178.88   16.60
  -1  -6   8  167.18   12.10
  -1  -6   8  179.48    9.20
  -1   6   8  195.38   13.70
   1   6  -8  187.48   13.30
   0  -6  -8    7.70    2.90
   0  -6   8   14.30    4.70
   0   6   8    5.20    2.40
   0   6  -8    8.80    3.70
   0   6   8   10.30    5.00
  -1  -6  -8   -0.60    3.30
   1   6   8    3.40    3.80
  -1   6  -8   -0.60    3.20
  -2  -6  -8   20.50    7.60
   2   6   8   17.30    7.30
  -2   6  -8   15.00    6.00
  -3  -6  -8   27.20   10.20
  -3   6  -8   40.10   11.30
  -4  -7   8   12.40    6.90
  -4   7   8   22.20    8.80
  -3  -7   8   90.69   13.50
   3   7  -8   67.69   11.90
  -3   7   8   89.89   13.60
  -2  -7   8   10.60    4.70
   2   7  -8    8.80    4.70
  -2   7   8    6.80    4.70
  -1  -7   8  288.87   16.00
  -1  -7   8  263.07   11.40
   1   7  -8  293.07   17.30
  -1   7   8  295.07   17.50
   0  -7  -8    7.00    3.10
   0  -7   8    6.50    3.70
   0   7   8   -0.70    3.10
   0   7   8    3.30    2.20
   0   7  -8    5.60    3.90
   1   7   8    2.10    2.90
  -1   7  -8   -1.70    3.20
  -2   7  -8    7.30    6.10
   2   7   8   -0.20    4.70
  -3  -7  -8  160.48   20.40
  -3   7  -8  150.48   19.40
  -4  -8   8   48.40   11.90
  -4   8   8   64.39   13.90
  -3  -8   8   82.59   12.80
   3   8  -8   96.69   14.30
  -3   8   8  110.89   15.20
  -2  -8   8  167.48   16.40
   2   8  -8  160.58   17.10
  -2   8   8  160.38   16.60
  -1  -8   8  308.07   16.80
  -1   8   8  301.17   18.30
   1   8  -8  317.17   18.50
   0  -8  -8  998.00   31.30
   0   8   8 1010.50   30.80
   0   8   8 1059.29   38.30
   0   8  -8  980.40   36.20
   1   8   8   71.39   11.50
  -1   8  -8   68.49   10.10
   1   8   8   65.29    9.70
  -2   8  -8   28.60    7.90
   2   8   8   42.40   10.00
   2   8   8   45.10   10.10
  -3  -8  -8    1.80    7.40
  -3   8  -8    4.70    6.70
  -4  -9   8   36.20   10.20
  -4   9   8   20.10   10.90
  -3  -9   8   20.60    8.40
   3   9  -8   14.80    7.90
  -3   9   8   16.80    7.10
  -2  -9   8    1.90    3.50
  -2   9   8    8.60    5.00
   2   9  -8    3.40    4.10
  -1  -9   8  423.16   20.60
  -1   9   8  471.95   23.60
   1   9  -8  439.06   23.10
   0   9  -8    1.30    3.60
   0   9   8    5.20    4.00
  -1   9  -8   13.80    6.40
   1   9   8   16.30    6.50
   1   9   8    5.80    3.80
   2   9   8  400.16   25.40
  -2   9  -8  477.45   26.70
   2   9   8  468.55   27.70
  -3   9  -8   51.79   12.20
  -4 -10   8   -7.10    6.60
  -4  10   8   -2.70    7.30
  -3 -10   8  745.43   34.20
   3  10  -8  742.83   36.60
  -3  10   8  752.62   36.50
  -2 -10   8   41.30    8.70
  -2  10   8   45.20    9.90
   2  10  -8   47.80   10.70
  -1 -10   8  238.08   15.10
   1  10  -8  251.87   17.50
  -1  10   8  237.78   17.10
   0  10   8  121.79   14.10
   0  10  -8  126.59   13.60
   0  10   8  107.89    8.50
   1  10   8    4.20    4.10
  -1  10  -8    9.90    4.80
   1  10   8    5.30    4.80
   2  10   8   11.00    6.50
  -2  10  -8   15.70    6.90
   2  10   8    1.70    5.60
   3  10   8  106.79   19.30
  -3  10  -8   59.29   13.20
  -3 -11   8   13.50    6.90
   3  11  -8   12.10    7.70
  -3  11   8   14.50    6.90
  -2 -11   8   67.29   10.90
   2  11  -8   43.70   10.30
  -2  11   8   67.59   11.90
  -1 -11   8   38.80    8.40
   1  11  -8   41.10    8.70
  -1  11   8   53.19   10.40
   0  11   8  447.06   23.90
   0  11   8  468.55   19.20
   0  11  -8  425.16   22.70
   1  11   8   27.00    7.20
  -1  11  -8   27.20    7.00
   1  11   8   14.00    6.00
   2  11   8  287.17   22.00
  -2  11  -8  271.27   20.70
   2  11   8  277.37   21.60
   3  11   8    4.00    7.10
  -3  11  -8   11.20    8.50
  -3 -12   8  271.07   20.20
   3  12  -8  251.87   25.70
  -3  12   8  272.87   22.00
  -2 -12   8   11.90    5.30
   2  12  -8   16.00    6.30
  -2  12   8    6.40    5.00
  -1 -12   8  348.07   19.20
  -1  12   8  374.86   22.30
   1  12  -8  375.26   22.30
   0  12   8  163.48   11.00
   0  12   8  147.59   15.60
   0  12  -8  164.88   16.70
   1  12   8  168.88   16.60
   1  12   8  164.48   17.90
  -1  12  -8  159.78   16.50
   2  12   8   87.49   15.10
   2  12   8   99.29   15.90
  -2  12  -8  114.09   15.40
   3  12   8   90.39   18.70
  -3  12  -8   65.19   14.10
  -3 -13   8    6.10    6.30
   3  13  -8    8.90    7.90
  -3  13   8   10.70    6.50
  -2 -13   8   37.40    8.40
  -2  13   8   67.39   13.20
   2  13  -8   48.60   11.90
  -1 -13   8  205.18   15.10
  -1  13   8  224.08   17.80
   1  13  -8  222.18   17.40
   0  13   8  214.38   13.10
   0  13   8  226.48   20.90
   0  13  -8  254.57   18.20
  -1  13  -8   -7.30    3.10
   1  13   8   -0.40    3.70
   1  13   8    0.80    3.80
   2  13   8  451.05   28.50
   2  13   8  476.75   29.30
  -2  13  -8  461.15   28.20
   3  13   8   -1.10    7.90
  -3  13  -8   21.10   10.90
  -3 -14   8   31.00    9.10
   3  14  -8   30.20   10.20
  -3  14   8   56.19   11.80
  -2 -14   8  204.48   18.40
   2  14  -8  247.68   23.90
  -2  14   8  204.38   20.80
  -1 -14   8   43.00    8.20
   1  14  -8   48.40   10.50
  -1  14   8   49.60   10.50
   0  14  -8  622.54   30.40
   0  14   8  581.24   29.80
   0  14   8  643.84   25.00
   1  14   8  163.08   17.40
   1  14   8  145.39   17.10
  -1  14  -8  154.58   17.10
   2  14   8  162.38   20.70
   2  14   8  167.18   20.80
  -2  14  -8  146.99   17.80
  -3  14  -8    7.10    9.90
   3  14   8    5.10    8.70
  -3 -15   8    1.70    5.60
  -3  15   8    5.70    6.90
   3  15  -8    5.90    7.70
  -2 -15   8    5.80    4.90
  -2  15   8   11.30    6.80
   2  15  -8    7.70    6.80
  -1  15   8  843.02   37.80
   1  15  -8  798.52   37.00
   0  15   8   56.59   10.90
   0  15  -8   45.40    9.80
   0  15   8   62.49    8.40
   1  15   8   70.19   12.90
  -1  15  -8   51.79   10.90
   1  15   8   56.69   10.70
   2  15   8    6.20    6.00
   2  15   8    2.50    5.50
  -2  15  -8    4.10    6.20
   3  15   8  338.87   33.90
  -3  15  -8  287.07   29.50
  -3 -16   8  107.29   15.60
  -3  16   8  110.09   17.20
   3  16  -8  129.39   19.60
  -2 -16   8   54.79   10.40
  -2  16   8   51.69   12.10
   2  16  -8   34.80   10.70
   1  16  -8   53.79   11.40
  -1  16   8   61.69   12.70
   0  16   8 1096.49   44.60
   0  16   8 1115.69   37.50
   0  16  -8 1058.69   44.00
   1  16   8   73.59   13.30
  -1  16  -8   88.79   14.30
   1  16   8   72.09   11.70
   2  16   8   49.20   11.80
   2  16   8   50.89   12.30
  -2  16  -8   68.99   13.90
   3  16   8   11.00    8.90
  -3  16  -8    5.80    9.40
  -3 -17   8    3.80    7.30
  -3  17   8    4.40    7.80
   3  17  -8   -7.50    7.30
  -2 -17   8   21.60    8.10
   2  17  -8    6.60    5.80
  -2  17   8   20.10    8.90
  -1  17   8  597.64   32.00
   1  17  -8  627.54   33.40
   0  17   8  796.82   37.30
   0  17   8  809.62   30.60
   0  17  -8  785.82   37.20
  -1  17  -8  226.78   22.40
   1  17   8  290.97   26.60
   1  17   8  242.88   18.50
   2  17   8   52.69   12.70
   2  17   8   23.50    9.60
  -2  17  -8   31.80    9.70
   3  17   8   33.30   13.40
  -3  17  -8    2.90    9.20
  -3 -18   8  284.87   25.10
   3  18  -8  294.87   32.70
  -3  18   8  316.37   30.60
  -2 -18   8   17.70    7.50
   2  18  -8   13.50    8.60
  -2  18   8   15.40    8.60
  -1  18   8    7.60    6.70
   1  18  -8    7.70    6.30
   0  18   8  792.72   30.60
   0  18   8  773.92   37.20
   0  18  -8  747.83   36.40
   1  18   8   21.80    8.30
  -1  18  -8   21.30    8.80
   1  18   8   11.50    6.20
  -2  18  -8  141.89   18.70
   2  18   8  170.58   22.40
   2  18   8  115.29   17.80
  -3 -19   8    8.00    7.70
  -3  19   8   18.60    9.80
   3  19  -8   19.00   10.50
  -2 -19   8   -2.70    5.50
  -2  19   8   -4.40    5.20
   2  19  -8   20.60   10.40
   1  19  -8   65.79   13.80
  -1  19   8   52.99   12.30
   0  19  -8  244.78   22.90
   0  19   8  216.78   15.40
   0  19   8  231.28   22.90
   1  19   8  562.24   32.80
  -1  19  -8  675.43   34.60
   1  19   8  631.64   31.70
   2  19   8  259.47   27.50
  -2  19  -8  208.68   23.50
   2  19   8  262.17   27.50
  -3 -20   8   19.70   10.10
  -3  20   8   10.10    7.90
   3  20  -8   13.30   11.20
  -2  20   8   -8.10    5.10
   2  20  -8    3.00    7.40
   1  20  -8  259.47   26.50
  -1  20   8  263.07   25.80
   0  20  -8   53.79   12.20
   0  20   8   21.80    9.30
   0  20   8   45.70   10.10
   1  20   8  158.98   20.60
  -1  20  -8  190.38   21.70
   1  20   8  115.69   15.60
   2  20   8    2.60    8.40
  -2  20  -8    5.10    7.20
   2  20   8    0.90    7.20
  -2  21   8   48.70   12.30
   2  21  -8   33.30   12.60
   1  21  -8  319.37   25.10
  -1  21   8  303.97   24.00
   0  21  -8   29.80   10.00
   0  21   8   28.00   10.00
   1  21   8   27.30    9.20
   1  21   8   26.90    8.60
  -1  21  -8   50.29   13.30
   2  21   8   45.10   12.40
   2  21   8   23.20   10.40
  -2  21  -8   54.19   14.60
   2  22  -8   93.29   19.50
  -2  22   8   80.99   15.80
  -1  22   8   14.10    8.30
   1  22  -8   44.00   13.00
   0  22   8  665.73   36.10
   0  22  -8  629.34   36.00
  -1  22  -8    2.20    5.80
   1  22   8   -3.70    5.00
  -1  22  -8    2.30    6.60
   1  22   8   -3.50    4.40
  -2  22  -8  278.37   29.00
   2  22   8  306.77   31.30
   2  22   8  225.18   26.20
   2  23  -8    0.10    7.90
  -2  23   8    0.60    7.10
   1  23  -8  349.07   32.90
  -1  23   8  308.07   30.00
   0  23  -8   13.50    8.50
   0  23   8   27.60   10.20
  -1  23  -8   96.69   17.80
   1  23   8   68.89   13.60
   1  23   8   65.99   14.10
  -2  23  -8   96.39   18.40
   2  23   8   73.69   15.90
   2  23   8   72.99   15.30
   2  24  -8   51.09   15.40
  -2  24   8   39.40   13.10
   1  24  -8  176.88   23.30
  -1  24   8  149.39   21.80
   0  24  -8  287.97   28.60
   0  24   8  321.17   25.90
  -1  24  -8    7.00    9.60
   1  24   8    9.60    7.20
   1  24   8   13.20    8.90
   2  25  -8   17.10   11.80
  -2  25   8   10.70    9.00
  -1  25   8  144.79   21.70
   1  25  -8  166.88   23.20
   0  25   8   94.19   16.80
   0  25  -8   93.59   18.40
  -1  25  -8    6.50    8.60
   1  25   8    7.80    7.80
   1  25   8    6.30    7.60
   1  26  -8  150.88   23.70
  -1  26   8  130.79   20.80
   0  26   8    3.40    6.80
   0  26  -8    6.10    8.70
  -1  26  -8   87.09   18.30
   1  26   8  117.69   18.20
   1  26   8   87.99   17.50
   1  27  -8    9.30   10.30
  -1  27   8    1.10    7.40
   0  27  -8   50.59   15.00
   0  27   8   49.60   14.50
   1  27   8    8.10    7.50
  -1  27  -8   -0.80    9.20
   1  28  -8    1.70    9.60
  -1  28   8    4.50    8.30
   0  28  -8  210.88   27.20
   0  28   8  174.78   23.70
  -4   0   9   -2.20    7.60
  -3   0   9  377.96   21.00
  -3   0   9  340.77   22.60
  -2   0   9   -1.70    2.60
   2   0  -9    0.10    2.40
  -2   0   9    2.40    3.70
   1   0  -9  353.56   15.80
  -1   0   9  340.57   17.00
  -1   0   9  366.86   18.00
   0   0   9    2.10    2.90
   0   0  -9    1.60    2.70
   0   0   9    0.10    1.90
  -1   0  -9  414.76   21.30
   1   0   9  400.06   22.40
  -2   0  -9   -3.40    4.30
  -3   0  -9  570.74   34.60
  -4  -1   9   -2.60    6.40
  -4   1   9    5.90    6.70
  -3  -1   9   89.99   12.20
  -3  -1   9   96.89   14.30
  -3   1   9   76.69   12.70
  -3   1   9   78.89   11.40
  -2  -1   9  275.97   17.60
  -2  -1   9  293.37   15.70
  -2   1   9  264.47   17.20
   2   1  -9  270.57   14.20
  -2   1   9  271.67   16.20
  -1  -1   9   12.80    4.40
  -1  -1   9   13.60    4.50
   1  -1  -9    8.00    3.20
  -1   1   9    9.20    4.20
  -1   1   9   13.70    4.40
   1   1  -9   13.70    4.40
   0  -1   9    1.20    2.40
   0  -1  -9    1.00    2.60
   0  -1   9    5.60    3.10
   0   1   9    0.40    3.00
   0   1  -9    9.50    3.70
   0   1   9    5.20    2.70
   1  -1   9    3.80    4.10
  -1  -1  -9    2.90    4.10
   1   1   9   -1.40    2.90
  -1   1  -9   11.30    5.20
  -2  -1  -9  389.76   24.80
  -2   1  -9  430.26   25.30
  -3  -1  -9   31.00   10.40
  -3   1  -9   19.20    8.90
  -4  -2   9   23.30    9.00
  -4   2   9   19.10    9.50
  -3  -2   9  476.25   26.70
  -3   2   9  499.05   27.50
  -3   2   9  529.25   25.90
  -2  -2   9   85.39   11.80
  -2  -2   9   96.49   10.00
  -2   2   9   81.39   11.60
   2   2  -9   78.39    9.10
  -2   2   9   99.39   11.80
  -1  -2   9   63.39    8.60
  -1  -2   9   75.39    8.50
   1  -2  -9   67.09    6.70
   1   2  -9   75.99    8.80
  -1   2   9   73.89    9.60
  -1   2   9   72.69    9.60
   0  -2  -9  883.11   29.90
   0  -2   9  944.31   33.30
   0  -2   9  927.91   30.60
   0   2   9  924.91   29.50
   0   2   9  939.51   34.00
   0   2  -9  949.01   32.10
  -1  -2  -9   72.49    9.80
   1   2   9   81.09   12.40
  -1   2  -9   79.39   10.20
  -2  -2  -9   96.69   13.70
  -2   2  -9   73.89   11.90
  -3  -2  -9   71.89   14.70
  -3   2  -9   42.00   11.10
  -4  -3   9   -1.80    6.70
  -4   3   9    5.30    8.10
  -3  -3   9  198.68   19.80
  -3   3   9  205.78   20.50
  -3   3   9  180.48   17.20
  -2  -3   9   58.49    7.50
  -2  -3   9   64.99   10.50
  -2   3   9   56.69    9.20
  -2   3   9   48.60    9.40
   2   3  -9   48.40    7.80
  -1  -3   9  214.58   11.80
   1  -3  -9  184.18    9.50
  -1  -3   9  227.88   13.80
   1   3  -9  189.68   12.70
  -1   3   9  209.98   14.00
  -1   3   9  203.48   13.20
   0  -3   9   13.50    4.50
   0  -3  -9   13.10    4.20
   0  -3   9   15.60    4.40
   0   3   9   13.30    4.90
   0   3   9   13.60    3.50
   0   3  -9   13.80    4.60
  -1  -3  -9   74.39   10.40
  -1   3  -9   53.39    8.90
   1   3   9   54.79    9.60
  -2  -3  -9    5.80    6.20
  -2   3  -9   11.90    6.90
  -3  -3  -9   49.99   13.00
  -3   3  -9   68.09   15.00
  -4  -4   9   25.90    9.20
  -4   4   9   23.60    9.90
  -3  -4   9   -2.70    3.60
  -3   4   9   -4.60    4.10
  -3   4   9    0.50    5.30
  -2  -4   9  364.36   16.00
  -2  -4   9  360.66   20.30
  -2   4   9  352.26   20.30
   2   4  -9  371.66   19.50
  -2   4   9  345.57   20.50
  -1  -4   9   31.30    5.40
   1  -4  -9   19.20    3.30
  -1  -4   9   26.30    6.00
  -1   4   9   26.80    6.00
  -1   4   9   26.10    6.00
   1   4  -9   18.20    5.40
   0  -4   9 1632.74   49.60
   0  -4  -9 1633.34   45.90
   0  -4   9 1581.94   47.70
   0   4   9 1608.34   45.10
   0   4  -9 1665.23   49.50
   0   4   9 1581.44   51.49
  -1  -4  -9   38.90    7.30
   1   4   9   40.40    8.40
  -1   4  -9   61.89    9.70
  -2  -4  -9  319.37   22.40
  -2   4  -9  356.36   22.80
  -3  -4  -9    4.20    7.30
  -3   4  -9    6.50    8.00
  -4  -5   9    3.40    7.20
  -4   5   9   18.20    9.90
  -4   5   9    7.40    7.80
  -3  -5   9   83.79   13.20
   3   5  -9   72.39   14.90
  -3   5   9   72.69   12.20
  -2  -5   9   46.60    6.40
  -2  -5   9   64.69    9.90
  -2   5   9   60.19   10.20
   2   5  -9   38.60    7.70
  -1  -5   9   51.99    6.60
  -1  -5   9   31.60    6.70
   1  -5  -9   39.10    3.90
  -1   5   9   25.30    5.70
   1   5  -9   35.00    7.10
  -1   5   9   47.40    8.40
   0  -5  -9   -0.90    2.40
   0  -5   9   -1.20    2.40
   0  -5   9    2.70    3.10
   0   5   9   -2.60    3.00
   0   5  -9    0.90    3.10
   0   5   9   -1.90    1.70
  -1  -5  -9  602.24   27.10
  -1   5  -9  597.14   27.30
   1   5   9  619.74   29.30
  -2  -5  -9   10.80    6.90
  -2   5  -9    8.00    6.40
  -3  -5  -9   83.09   16.20
  -3   5  -9   85.39   16.00
  -4  -6   9   22.70    8.80
  -4   6   9   21.00   10.50
  -4   6   9   19.80    9.10
  -3  -6   9   15.00    7.10
   3   6  -9   15.50    6.60
  -3   6   9   13.00    6.70
  -2  -6   9   20.70    6.70
  -2   6   9   37.80    8.40
   2   6  -9   28.80    7.10
   1  -6  -9  354.36   11.10
  -1  -6   9  331.77   14.50
  -1  -6   9  385.36   19.00
  -1   6   9  296.57   16.90
   1   6  -9  319.37   18.60
  -1   6   9  325.07   18.90
   0  -6  -9  882.11   28.50
   0  -6   9  921.61   31.50
   0   6   9  862.41   27.90
   0   6   9  844.82   33.70
   0   6  -9  881.51   32.60
  -1  -6  -9   55.69    9.20
  -1   6  -9   54.69    9.80
   1   6   9   54.39    9.90
  -2  -6  -9  174.18   18.80
   2   6   9  196.18   22.50
  -2   6  -9  163.18   18.00
  -3  -6  -9  306.47   29.70
  -3   6  -9  247.18   24.70
  -4  -7   9  110.69   16.50
  -4   7   9  102.49   16.40
  -3  -7   9   94.69   13.40
  -3   7   9  111.49   14.80
   3   7  -9   99.59   14.60
  -2  -7   9  170.98   17.00
  -2   7   9  164.98   17.00
   2   7  -9  164.58   16.60
  -1  -7   9   87.19    8.10
  -1  -7   9   77.39   10.50
  -1   7   9   80.69   11.00
   1   7  -9   93.89   11.90
   0  -7  -9    4.40    2.80
   0  -7   9    4.80    3.20
   0   7   9   10.30    3.50
   0   7   9   12.70    5.40
   0   7  -9    3.30    4.30
  -1  -7  -9  301.17   18.40
  -1   7  -9  314.07   19.50
   1   7   9  303.77   20.00
  -2  -7  -9  226.28   21.80
  -2   7  -9  242.88   19.50
   2   7   9  246.78   24.70
  -3  -7  -9    2.80    8.70
  -3   7  -9    8.40    7.40
  -4  -8   9  242.68   24.40
  -4   8   9  191.38   22.70
  -3  -8   9  128.89   15.80
   3   8  -9  130.59   16.10
  -3   8   9  127.39   16.40
  -2  -8   9    0.90    4.10
   2   8  -9   -1.10    3.80
  -2   8   9   -4.00    3.90
  -1  -8   9  219.38   14.70
  -1  -8   9  216.18   10.90
  -1   8   9  214.38   15.60
   1   8  -9  263.17   17.30
   0  -8  -9   64.49    7.20
   0   8  -9   89.49   12.00
   0   8   9   73.99    7.80
   0   8   9   55.49   10.30
  -1  -8  -9  402.06   21.50
  -1   8  -9  391.56   22.30
   1   8   9  359.46   22.30
  -2  -8  -9    0.60    5.10
   2   8   9   -0.20    4.80
  -2   8  -9    2.40    6.00
  -3  -8  -9  185.68   23.20
  -3   8  -9  226.58   24.50
  -3  -9   9   10.70    7.10
   3   9  -9   13.70    6.30
  -3   9   9   12.30    7.20
  -2  -9   9   55.49    9.60
  -2   9   9   70.69   12.00
   2   9  -9   49.00    9.70
  -1  -9   9    4.60    3.90
  -1   9   9    8.30    5.30
   1   9  -9    3.60    5.20
   0  -9  -9   61.49    7.30
   0   9   9   52.29    6.80
   0   9   9   58.59    9.90
   0   9  -9   66.49   10.70
   1   9   9    5.10    4.60
  -1   9  -9    3.70    4.50
  -2   9  -9  399.76   25.20
   2   9   9  437.06   27.70
  -3  -9  -9   27.00   10.80
  -3   9  -9   39.80   11.80
  -3 -10   9   42.20    9.80
  -3  10   9   58.59   12.30
   3  10  -9   46.50   11.20
  -2 -10   9  266.67   18.00
   2  10  -9  266.57   19.60
  -2  10   9  261.77   19.70
  -1 -10   9   15.20    5.30
   1  10  -9   13.60    5.60
  -1  10   9   18.00    6.20
   0 -10  -9 1119.99   35.20
   0  10   9 1108.39   42.70
   0  10   9 1087.19   34.40
   0  10  -9 1181.78   42.10
   1  10   9   44.30    8.80
  -1  10  -9   44.00    9.40
   1  10   9   44.40    9.80
  -2  10  -9  219.08   21.80
   2  10   9  211.98   23.20
   2  10   9  224.38   22.30
  -3 -10  -9   43.50   13.70
  -3  10  -9   39.60   12.30
  -3 -11   9  242.98   22.00
   3  11  -9  297.37   27.40
  -3  11   9  220.48   22.70
  -2 -11   9   19.20    6.70
   2  11  -9   28.30    8.90
  -2  11   9   19.20    7.60
  -1 -11   9  300.67   18.30
   1  11  -9  331.87   21.20
  -1  11   9  317.87   20.30
   0  11  -9   87.89   11.80
   0  11   9  106.49   14.20
   1  11   9   73.89   10.90
   1  11   9  113.89   15.40
  -1  11  -9   78.19   12.20
  -2  11  -9   13.60    7.20
   2  11   9   11.60    7.40
   2  11   9    4.60    5.20
  -3  11  -9   15.80   10.00
  -3 -12   9   56.69   11.50
  -3  12   9   48.80   12.00
   3  12  -9   48.40   12.50
  -2 -12   9  173.68   17.20
  -2  12   9  153.88   17.70
   2  12  -9  200.98   21.30
  -1 -12   9  182.08   16.70
  -1  12   9  168.98   18.10
   1  12  -9  204.98   19.80
   0  12  -9 1176.48   43.80
   0  12   9 1141.59   44.30
   0  12   9 1114.39   36.10
   1  12   9   -0.10    3.70
  -1  12  -9   -0.10    4.50
   1  12   9    1.90    4.30
   2  12   9  100.29   15.80
   2  12   9   88.49   14.80
  -2  12  -9   91.99   14.90
   3  12   9  142.39   22.50
  -3  12  -9  139.49   20.40
  -3 -13   9    6.90    6.70
  -3  13   9   17.10    7.70
   3  13  -9   14.20    8.80
  -2 -13   9  244.38   21.30
  -2  13   9  200.88   21.00
   2  13  -9  231.48   24.00
  -1 -13   9   53.79    9.40
   1  13  -9   78.99   12.70
  -1  13   9   62.79   11.70
   0  13  -9    7.60    5.60
   0  13   9    2.80    3.20
   0  13   9   10.50    5.50
   1  13   9  202.68   16.20
   1  13   9  178.78   19.10
  -1  13  -9  196.58   19.90
   2  13   9  113.69   17.20
  -2  13  -9  135.09   17.80
   2  13   9  134.19   18.40
  -3  13  -9  175.38   23.10
   3  13   9  181.38   24.70
  -3 -14   9  614.54   32.40
  -3  14   9  637.94   35.80
   3  14  -9  696.63   38.40
  -2 -14   9   77.59   12.30
  -2  14   9  109.59   16.70
   2  14  -9   74.19   14.20
  -1 -14   9  133.19   15.20
  -1  14   9  129.09   16.30
   1  14  -9  159.58   18.60
   0  14  -9  108.29   14.60
   0  14   9  120.99   11.60
   0  14   9  118.19   15.10
   1  14   9  214.78   20.20
  -1  14  -9  198.38   19.90
   1  14   9  215.48   21.70
  -2  14  -9   -0.50    6.80
   2  14   9   13.50    7.20
   2  14   9    3.30    6.40
  -3  14  -9   92.59   17.40
   3  14   9   51.19   14.60
  -3 -15   9   -3.70    6.60
   3  15  -9   10.60    9.50
  -3  15   9    3.90    7.20
  -2 -15   9  298.67   20.60
  -2  15   9  334.97   24.50
   2  15  -9  365.96   26.20
  -1 -15   9  187.78   18.20
  -1  15   9  175.08   18.60
   1  15  -9  187.08   20.30
   0  15   9    0.30    5.00
   0  15  -9   14.70    6.00
   0  15   9    2.10    3.70
   1  15   9   -3.00    4.20
   1  15   9    3.90    4.50
  -1  15  -9    7.80    5.90
   2  15   9  105.79   17.10
  -2  15  -9   87.59   16.00
   2  15   9  106.39   16.80
  -3  15  -9  146.59   21.50
   3  15   9  181.08   25.00
  -3 -16   9  363.46   24.20
  -3  16   9  350.06   27.20
   3  16  -9  354.26   33.90
  -2 -16   9  104.49   14.70
   2  16  -9  131.79   20.00
  -2  16   9   91.69   15.70
  -1  16   9   78.59   13.60
   1  16  -9   92.49   15.10
   0  16   9  154.68   12.10
   0  16   9  144.89   17.30
   0  16  -9  168.88   19.60
   1  16   9    2.60    4.50
   1  16   9   -3.60    4.30
  -1  16  -9   -1.10    5.60
  -2  16  -9   41.40   11.70
   2  16   9   49.99   13.00
   2  16   9   40.40   11.90
  -3 -17   9   96.69   15.30
  -3  17   9   75.19   16.20
   3  17  -9   59.49   15.20
  -2 -17   9    5.20    6.00
   2  17  -9    6.20    7.60
  -2  17   9    6.90    6.50
   1  17  -9   15.40    7.10
  -1  17   9    7.90    6.10
   0  17   9   28.20    6.60
   0  17   9   40.30   10.40
   0  17  -9   38.30   10.40
  -1  17  -9   17.50    8.40
   1  17   9   16.00    7.60
   1  17   9    7.40    5.40
   2  17   9    5.60    7.60
  -2  17  -9    5.80    8.10
   2  17   9   12.90    9.00
  -3 -18   9   -6.80    5.40
  -3  18   9    2.10    8.20
   3  18  -9   12.80   11.00
  -2 -18   9  236.48   22.50
   2  18  -9  236.68   26.50
  -2  18   9  258.27   26.10
   1  18  -9   19.20    8.50
  -1  18   9   19.10    8.00
   0  18   9  205.08   22.30
   0  18  -9  210.88   22.60
   1  18   9    3.50    5.00
  -1  18  -9    9.40    6.50
   1  18   9    2.90    6.20
   2  18   9  101.69   17.60
   2  18   9  118.09   18.90
  -2  18  -9   98.59   16.90
  -3 -19   9  122.89   17.70
  -3  19   9   88.39   17.60
   3  19  -9  113.39   20.70
  -2 -19   9   -3.40    5.90
   2  19  -9   -1.30    7.20
  -2  19   9   -1.20    5.70
   1  19  -9   10.90    7.40
  -1  19   9   10.20    7.20
   0  19   9  105.99   16.90
   0  19  -9   85.19   15.30
   1  19   9  119.89   18.20
  -1  19  -9  163.28   20.60
   1  19   9  127.89   16.80
   2  19   9   13.50    8.60
   2  19   9   19.40    9.70
  -2  19  -9   25.60   11.10
  -2  20   9   30.30   10.90
   2  20  -9   46.20   13.20
  -1  20   9  122.09   18.20
   1  20  -9  159.38   21.60
   0  20   9  317.97   24.30
   0  20  -9  310.97   24.00
   1  20   9   15.90    8.40
   1  20   9   32.50    9.20
  -1  20  -9   21.60   10.10
   2  20   9   50.19   13.50
   2  20   9   46.40   12.10
  -2  20  -9   37.70   12.40
  -2  21   9  107.79   18.50
   2  21  -9   97.69   19.40
  -1  21   9   13.10    8.50
   1  21  -9   13.10    8.50
   0  21  -9   20.60    8.40
   0  21   9   13.10    7.40
   1  21   9  181.08   22.60
   1  21   9  165.28   19.50
  -1  21  -9  178.98   22.90
   2  21   9  149.49   23.20
  -2  21  -9  213.08   26.00
   2  21   9  178.78   24.00
   2  22  -9    0.40    9.60
  -2  22   9    2.60    7.00
  -1  22   9  107.99   17.40
   1  22  -9  107.69   18.30
   0  22   9    0.20    6.40
   0  22  -9    3.10    6.90
   1  22   9   20.80    8.50
   1  22   9   18.10    9.50
  -1  22  -9   19.10    9.80
   2  22   9    1.40    7.50
   2  22   9   15.00    8.80
  -2  22  -9    8.40   10.40
  -2  23   9  156.28   23.40
   2  23  -9  150.88   24.50
  -1  23   9   62.59   13.80
   1  23  -9   61.79   13.70
   0  23  -9   45.70   13.20
   0  23   9   33.30   11.60
   1  23   9   -2.70    5.90
   1  23   9   12.70    9.40
  -1  23  -9    5.90    8.20
  -2  24   9    7.40    9.60
   2  24  -9   13.90   11.10
  -1  24   9   56.09   13.90
   1  24  -9   50.09   15.20
   0  24   9  242.48   27.40
   0  24  -9  179.18   23.30
   1  24   9    4.60    7.90
  -1  24  -9   10.60   10.30
   1  24   9   -3.40    6.20
  -1  25   9   16.10    8.80
   1  25  -9   30.60   13.60
   0  25   9   -0.10    8.20
   0  25  -9   -1.40    8.30
   1  25   9   26.40   10.60
  -1  25  -9    8.60   10.50
   1  26  -9    1.60    9.30
  -1  26   9    6.40    7.90
   0  26  -9  430.46   33.00
   0  26   9  427.66   31.50
  -1  26  -9    5.50    9.00
   1  26   9   31.20   11.50
  -1  27   9  171.78   23.70
   1  27  -9  206.38   27.40
   0  27   9   -6.80    6.20
   0  27  -9   -2.70    8.60
  -4   0  10   31.50   11.40
  -3   0  10    1.20    4.30
  -2   0  10   79.99   12.10
  -2   0  10  110.89   11.80
  -1   0  10   -2.10    2.80
   1   0 -10    0.80    3.20
  -1   0  10   -0.60    2.70
   0   0 -10 1466.55   45.00
   0   0  10 1466.25   47.80
   0   0  10 1476.95   43.80
  -1   0 -10    9.20    4.80
   1   0  10    1.00    3.70
  -2   0 -10   65.29   12.20
  -3   0 -10    3.80    7.30
  -4  -1  10    6.00    7.80
  -4   1  10   -3.00    7.90
  -3  -1  10  172.98   18.70
  -3   1  10  173.48   18.80
  -3   1  10  218.78   16.50
  -2  -1  10  274.77   15.80
  -2  -1  10  268.17   17.60
  -2   1  10  279.27   18.30
  -2   1  10  269.57   16.60
  -1  -1  10   93.09   10.80
   1  -1 -10  100.99    9.50
  -1  -1  10  126.79   11.70
  -1   1  10  123.39   12.60
  -1   1  10   98.99   11.20
   1   1 -10  103.69   10.50
   0  -1  10  196.58   14.00
   0  -1 -10  194.28   12.20
   0  -1  10  170.68   11.30
   0   1  10  193.38   14.20
   0   1  10  215.78   12.10
   0   1 -10  200.38   13.10
  -1  -1 -10  282.77   18.20
   1  -1  10  327.37   21.00
   1   1  10  279.37   19.50
  -1   1 -10  308.57   18.80
  -2  -1 -10    0.20    5.40
  -2   1 -10   15.90    7.50
  -3  -1 -10   -0.60    7.10
  -3   1 -10   -3.30    6.80
  -4  -2  10    0.90    7.20
  -4   2  10    3.60    7.00
  -3  -2  10  185.58   19.00
  -3   2  10  192.88   20.10
  -3   2  10  219.78   16.90
  -2  -2  10  264.87   14.90
  -2  -2  10  242.78   16.70
  -2   2  10  227.68   15.80
  -2   2  10  239.98   16.90
   2   2 -10  244.28   14.60
  -1  -2  10  274.87   15.90
  -1  -2  10  258.77   14.40
   1  -2 -10  246.08   12.60
   1   2 -10  229.28   14.30
  -1   2  10  246.48   15.00
  -1   2  10  274.27   16.20
   0  -2 -10  592.24   23.00
   0  -2  10  581.64   23.20
   0  -2  10  658.23   26.70
   0   2  10  594.14   26.70
   0   2  10  608.84   22.40
   0   2 -10  564.04   24.20
  -1  -2 -10  212.48   15.40
   1   2  10  235.18   17.90
  -1   2 -10  232.88   16.60
  -2  -2 -10   65.39   12.60
  -2   2 -10   61.19   11.80
  -3  -2 -10   87.79   16.60
  -3   2 -10   95.19   15.90
  -4  -3  10   20.30    8.90
  -4   3  10   21.40    9.60
  -3  -3  10   16.00    7.20
  -3   3  10   26.10    8.80
  -3   3  10   17.30    7.70
  -2  -3  10  728.23   26.60
  -2  -3  10  655.83   30.00
  -2   3  10  638.34   30.00
  -2   3  10  718.13   30.20
   2   3 -10  738.83   28.70
   1  -3 -10   11.50    3.60
  -1  -3  10   21.50    4.90
  -1  -3  10    8.20    4.00
  -1   3  10   15.10    5.60
  -1   3  10   15.70    4.80
   1   3 -10    8.30    4.50
   0  -3  10  310.27   17.60
   0  -3  10  295.77   15.60
   0  -3 -10  287.87   14.90
   0   3  10  339.87   15.20
   0   3 -10  320.67   17.20
   0   3  10  291.37   18.00
  -1  -3 -10  160.38   15.40
   1   3  10  163.48   17.40
  -1   3 -10  170.28   16.20
  -2  -3 -10    6.60    6.60
  -2   3 -10   -1.20    4.90
  -3  -3 -10   38.10   12.00
  -3   3 -10   45.30   12.80
  -4  -4  10   82.29   15.00
  -4   4  10   73.79   15.10
  -3  -4  10  129.09   16.70
  -3   4  10  106.09   14.50
  -3   4  10  157.18   18.50
  -2  -4  10  307.77   19.10
  -2  -4  10  317.07   15.60
  -2   4  10  304.47   19.70
  -2   4  10  329.97   20.20
   2   4 -10  335.57   18.60
  -1  -4  10    9.60    3.90
  -1  -4  10   14.30    4.60
   1  -4 -10   12.60    3.40
   1   4 -10   17.40    5.60
  -1   4  10   17.00    6.00
  -1   4  10   23.60    6.10
   0  -4  10    5.40    4.00
   0  -4  10   10.80    4.60
   0  -4 -10    3.70    3.40
   0   4  10   10.60    5.20
   0   4 -10    8.60    4.20
   0   4  10    6.30    2.90
  -1  -4 -10   68.99   10.10
   1   4  10   58.99   10.60
  -1   4 -10   65.29   10.10
  -2  -4 -10   17.10    8.30
  -2   4 -10    7.30    6.00
  -3  -4 -10  170.58   21.00
  -3   4 -10  140.59   19.20
  -4  -5  10    5.60    8.00
  -4   5  10   13.20    8.70
  -3  -5  10   12.20    6.30
  -3   5  10    9.00    6.90
  -3   5  10    2.00    5.20
  -2  -5  10   65.09   11.00
  -2   5  10   76.99   11.90
  -2   5  10   62.39   10.50
   2   5 -10   53.79    9.20
  -1  -5  10   83.49    8.80
  -1  -5  10   93.19   11.40
  -1   5  10  102.49   11.60
   1   5 -10  106.89   12.20
  -1   5  10   75.69   11.00
   0  -5 -10  341.27   15.70
   0  -5  10  320.57   16.80
   0  -5  10  291.57   17.40
   0   5 -10  342.07   18.40
   0   5  10  358.76   20.70
   0   5  10  303.27   14.40
  -1  -5 -10   55.79    9.20
   1   5  10   50.19   10.90
  -1   5 -10   40.40    8.70
  -2  -5 -10    5.70    7.10
  -2   5 -10   20.50    8.10
  -3  -5 -10    6.20    9.50
  -3   5 -10    0.90    6.30
  -3  -6  10   41.20   10.50
  -3   6  10   55.49   11.20
  -3   6  10   38.00   10.10
  -2  -6  10  152.58   16.20
  -2   6  10  155.98   16.50
  -2   6  10  161.48   16.70
   2   6 -10  171.28   16.50
  -1  -6  10   57.89    9.10
  -1  -6  10   42.50    6.40
   1   6 -10   62.49   10.20
  -1   6  10   57.89    9.60
  -1   6  10   43.50    7.70
   0  -6 -10  771.92   26.60
   0  -6  10  760.12   29.00
   0   6  10  747.93   25.80
   0   6  10  750.72   32.00
   0   6 -10  731.23   30.20
  -1  -6 -10   54.99    9.50
  -1   6 -10   53.49   10.30
   1   6  10   49.30    9.90
  -2  -6 -10   45.00   10.00
   2   6  10   54.49   12.60
  -2   6 -10   20.30    8.20
  -3  -6 -10   38.80   12.50
  -3   6 -10   69.89   15.40
  -3  -7  10  260.27   23.00
  -3   7  10  292.37   22.00
  -2  -7  10   30.10    8.60
   2   7 -10   17.60    6.70
  -2   7  10   19.60    7.40
  -1  -7  10   48.50    8.80
  -1  -7  10   62.99    7.50
  -1   7  10   45.10    9.30
   1   7 -10   67.49   10.80
  -1   7  10   44.90    7.80
   0  -7  10    1.20    3.20
   0  -7 -10    0.70    2.70
   0   7  10    2.10    2.60
   0   7 -10   -0.90    3.70
   0   7  10    2.50    2.90
  -1  -7 -10  122.89   13.50
   1   7  10   94.39   13.40
  -1   7 -10   86.39   12.20
  -2  -7 -10    0.20    5.60
   2   7  10   -2.70    4.90
  -2   7 -10   -1.40    5.90
  -3  -7 -10   20.90   10.90
  -3   7 -10    6.40    8.70
  -3  -8  10   15.50    7.40
   3   8 -10   21.00    8.50
  -3   8  10    3.50    6.60
  -2  -8  10  193.08   18.10
  -2   8  10  234.28   21.60
   2   8 -10  200.88   19.10
  -1  -8  10    5.10    4.20
  -1  -8  10    3.00    2.70
  -1   8  10    0.30    2.90
  -1   8  10    2.10    3.80
   1   8 -10   -2.20    3.90
   0  -8 -10  487.55   19.90
   0  -8  10  502.35   23.10
   0   8 -10  496.75   24.90
   0   8  10  502.25   25.60
   0   8  10  491.55   19.60
  -1  -8 -10   30.60    7.90
   1   8  10   23.40    7.40
  -1   8 -10   39.50    9.80
  -2  -8 -10  111.79   15.10
  -2   8 -10  113.29   15.30
   2   8  10  119.29   18.00
  -3  -8 -10   31.70   13.00
  -3   8 -10   38.30   11.80
  -3  -9  10   91.99   14.50
   3   9 -10   81.69   14.10
  -3   9  10  110.59   16.80
  -2  -9  10  144.29   15.60
  -2   9  10  204.88   20.20
   2   9 -10  211.08   20.20
  -1  -9  10   10.20    5.30
   1   9 -10   15.80    6.40
  -1   9  10    8.20    5.70
   0  -9 -10  447.16   18.90
   0   9  10  440.16   24.50
   0   9  10  428.96   18.30
   0   9 -10  481.45   24.80
  -1  -9 -10  159.38   15.60
  -1   9 -10  166.38   17.50
   1   9  10  180.48   18.90
  -2  -9 -10   -3.60    6.00
   2   9  10   -2.20    5.10
  -2   9 -10    3.70    5.70
  -3  -9 -10    6.10    8.60
  -3   9 -10   -0.60    8.20
  -3 -10  10  133.69   16.60
   3  10 -10  117.49   16.80
  -3  10  10  146.89   19.80
  -2 -10  10    3.10    5.20
   2  10 -10    5.20    5.30
  -2  10  10    6.60    6.00
  -1 -10  10  158.28   15.40
  -1  10  10  196.68   19.50
   1  10 -10  182.88   18.70
   0 -10 -10  254.37   13.80
   0  10 -10  232.28   17.00
   0  10  10  236.18   12.80
   0  10  10  249.08   18.60
  -1 -10 -10  136.09   14.60
   1  10  10  168.88   19.40
  -1  10 -10  129.19   15.50
  -2 -10 -10   36.80   10.40
   2  10  10   32.00   10.20
  -2  10 -10   21.40    8.90
  -3 -10 -10  309.77   31.10
  -3  10 -10  308.77   29.80
  -3 -11  10   18.30    7.40
   3  11 -10    9.30    7.80
  -3  11  10   11.30    8.00
  -2 -11  10  717.83   32.70
  -2  11  10  749.23   35.80
   2  11 -10  669.23   34.40
  -1 -11  10   68.09   11.10
  -1  11  10   54.19   10.30
   1  11 -10   70.89   12.00
   0 -11 -10  262.27   14.20
   0  11  10  236.48   18.60
   0  11 -10  275.47   19.40
   0  11  10  237.78   13.00
  -1  11 -10    0.00    5.10
   1  11  10   -4.50    4.40
  -2  11 -10   -1.90    5.80
   2  11  10   -1.80    5.00
  -3 -11 -10   19.50   10.50
  -3  11 -10   12.50    9.60
  -3 -12  10  136.39   17.20
   3  12 -10  141.79   19.50
  -3  12  10  104.99   16.40
  -2 -12  10   21.50    6.90
  -2  12  10   13.40    8.70
   2  12 -10   21.30    8.60
  -1 -12  10  169.38   16.40
   1  12 -10  217.38   21.90
  -1  12  10  151.58   16.90
   0 -12 -10   10.60    4.20
   0  12  10   22.30    5.10
   0  12 -10    2.90    4.80
   0  12  10   21.40    8.50
  -1  12 -10   72.29   12.20
   1  12  10   91.79   12.10
   1  12  10   95.29   14.20
   2  12  10  190.48   22.10
   2  12  10  193.68   23.40
  -2  12 -10  151.88   19.10
  -3 -12 -10  435.26   32.90
  -3  12 -10  416.46   31.90
  -3 -13  10  228.58   23.10
  -3  13  10  195.88   23.50
   3  13 -10  160.98   21.40
  -2 -13  10  189.48   19.60
  -2  13  10  133.79   18.50
   2  13 -10  208.08   22.20
  -1 -13  10   12.50    6.40
   1  13 -10    6.50    6.40
  -1  13  10    0.70    4.80
   0 -13 -10  104.19   15.80
   0  13  10  103.19   15.10
   0  13 -10  148.99   16.70
  -1  13 -10   98.69   13.90
   1  13  10   63.59   12.30
   1  13  10   84.09   12.30
   2  13  10    6.40    7.10
  -2  13 -10    6.50    6.70
   2  13  10   20.60    8.60
  -3 -14  10   45.00   11.30
   3  14 -10   45.20   13.50
  -3  14  10   50.29   12.90
  -2 -14  10   -0.50    4.20
   2  14 -10    3.90    6.80
  -2  14  10   -1.00    5.40
  -1 -14  10    3.00    5.00
  -1  14  10   -0.30    5.10
   1  14 -10    1.60    3.90
   0  14 -10  968.00   41.90
   0  14  10  996.10   42.90
   1  14  10   15.80    7.60
   1  14  10   15.30    6.50
  -1  14 -10   16.50    7.80
   2  14  10   13.90    8.40
   2  14  10   20.20    8.80
  -2  14 -10   19.10    8.10
  -3 -15  10  208.08   21.40
   3  15 -10  227.98   26.80
  -3  15  10  262.27   27.00
  -2 -15  10   -3.50    4.90
   2  15 -10    1.00    5.90
  -2  15  10    0.00    6.50
  -1 -15  10   14.50    6.90
  -1  15  10   18.80    8.10
   1  15 -10   32.30   10.10
   0  15  10   60.09   12.60
   0  15 -10   23.70    9.00
   1  15  10  213.98   20.40
  -1  15 -10  222.38   22.00
   1  15  10  204.48   23.20
   2  15  10   10.10    7.70
   2  15  10   26.30   10.30
  -2  15 -10    7.30    8.50
  -3 -16  10   46.30   12.50
   3  16 -10   23.30   11.30
  -3  16  10   30.40   11.40
  -2 -16  10    9.60    6.40
  -2  16  10   10.40    7.70
   2  16 -10   18.30    9.40
  -1  16  10    0.40    5.80
   1  16 -10    0.50    5.70
   0  16  10  588.64   32.80
   0  16 -10  664.93   34.40
   1  16  10   67.29   13.50
   1  16  10   80.09   12.80
  -1  16 -10   62.29   13.60
   2  16  10  231.38   26.30
  -2  16 -10  323.07   29.70
   2  16  10  294.37   29.20
  -3 -17  10   89.89   15.10
   3  17 -10   81.09   18.40
  -3  17  10   88.69   17.40
  -2 -17  10  209.68   20.80
  -2  17  10  231.68   25.60
   2  17 -10  229.38   27.10
   1  17 -10    3.10    5.20
  -1  17  10    3.00    6.10
   0  17  10   16.90    8.80
   0  17 -10    7.20    7.00
  -1  17 -10  414.46   28.30
   1  17  10  439.26   26.00
   1  17  10  448.66   28.70
   2  17  10   12.20    8.70
  -2  17 -10   29.70   11.20
   2  17  10   28.00   10.30
  -3 -18  10   17.70    8.80
  -3  18  10   11.80    9.80
   3  18 -10   16.10   12.80
  -2 -18  10   84.19   14.10
   2  18 -10   86.99   17.40
  -2  18  10   78.09   15.10
   1  18 -10  147.59   20.10
  -1  18  10  128.09   17.90
   0  18  10   92.99   15.20
   0  18 -10  108.69   16.80
  -1  18 -10  479.25   30.10
   1  18  10  502.25   31.40
   1  18  10  463.15   27.40
   2  18  10   76.69   16.50
   2  18  10  101.09   17.30
  -2  18 -10   82.99   15.90
  -2 -19  10  147.29   18.70
   2  19 -10  181.08   24.30
  -2  19  10  184.48   24.30
  -1  19  10   -0.50    5.50
   1  19 -10   -4.80    4.90
   0  19 -10   43.70   11.10
   0  19  10   40.00   11.40
   1  19  10  101.99   15.10
  -1  19 -10  151.58   20.90
   1  19  10   86.39   15.60
   2  19  10   93.59   18.20
   2  19  10  124.69   20.20
  -2  19 -10   75.59   16.10
  -2  20  10   93.59   17.40
   2  20 -10   57.89   15.70
   1  20 -10   36.80   12.50
  -1  20  10   41.50   11.40
   0  20 -10   18.00    9.90
   0  20  10   36.30   10.70
  -1  20 -10  413.06   29.70
   1  20  10  383.26   24.90
   1  20  10  400.26   28.70
   2  20  10    1.40    7.70
   2  20  10   -8.20    6.90
  -2  20 -10    7.90    9.40
   2  21 -10   50.79   15.00
  -2  21  10   13.30    8.70
   1  21 -10    1.30    6.60
  -1  21  10    2.20    6.50
   0  21  10    3.40    6.00
   0  21 -10   11.50    8.80
   1  21  10    4.70    6.90
  -1  21 -10    9.30    8.20
   1  21  10    1.90    5.80
   2  21  10  141.79   22.20
   2  22 -10    1.60    9.20
  -2  22  10   16.10   10.20
   1  22 -10   10.30    7.70
  -1  22  10    4.50    8.20
   0  22  10  456.25   30.80
   0  22 -10  438.36   31.20
  -1  22 -10   20.60   11.00
   1  22  10   20.30    9.50
  -2  23  10   28.40   12.40
   2  23 -10   38.70   14.00
   1  23 -10    1.80    8.90
  -1  23  10    5.90    7.70
   0  23 -10   74.89   16.10
   0  23  10   60.19   14.00
   1  23  10  279.67   29.90
  -1  23 -10  261.27   29.30
  -1  24  10   -7.40    6.20
   1  24 -10   26.60   12.40
   0  24  10  221.18   25.50
   0  24 -10  212.28   26.90
   1  24  10   30.60   11.30
  -1  24 -10   30.60   12.10
  -1  25  10   10.10    9.90
   1  25 -10   13.60   10.40
   0  25 -10   75.09   17.00
   0  25  10   83.29   16.50
  -1  26  10    8.10    9.10
   1  26 -10   11.00   11.00
   0  26  10   -2.40    6.50
   0  26 -10   -4.10    8.90
  -3   0  11   -0.60    4.80
  -2   0  11    6.10    4.30
  -2   0  11   -3.40    3.20
  -1   0  11 1622.54   50.09
   1   0 -11 1510.15   47.30
  -1   0  11 1589.64   50.19
   0   0  11    3.60    3.70
   0   0  11    4.80    3.10
   0   0 -11    1.90    3.30
  -1   0 -11  121.99   13.40
   1   0  11  102.49   14.80
  -2   0 -11   -1.90    5.90
  -3   0 -11  156.18   21.10
  -3  -1  11   84.99   13.80
  -3   1  11  101.99   15.60
  -2  -1  11 1500.55   47.70
  -2  -1  11 1495.25   51.59
  -2   1  11 1523.15   49.20
  -2   1  11 1406.86   51.19
  -1  -1  11   25.60    6.50
  -1  -1  11   21.60    5.50
   1  -1 -11   16.10    5.00
   1   1 -11   12.20    5.20
  -1   1  11   24.50    5.90
  -1   1  11   22.30    6.00
   0  -1 -11  520.15   22.10
   0  -1  11  452.55   20.60
   0  -1  11  504.45   24.50
   0   1  11  487.05   20.60
   0   1 -11  502.35   22.60
   0   1  11  481.15   24.30
   1  -1  11  217.28   20.90
  -1  -1 -11  233.68   16.70
  -1   1 -11  252.37   17.70
   1   1  11  221.68   17.90
  -2  -1 -11   -0.60    5.60
  -2   1 -11    9.80    7.30
  -3  -1 -11    2.50    7.70
  -3   1 -11   -3.90    6.60
  -3  -2  11   -0.60    5.20
  -3   2  11   12.30    6.30
  -3   2  11   24.80    8.30
  -2  -2  11   63.69    9.00
  -2  -2  11  101.29   13.60
  -2   2  11   91.99   12.30
  -2   2  11   69.09   11.30
  -1  -2  11    6.60    3.60
   1  -2 -11    4.90    3.50
  -1  -2  11    2.40    3.50
   1   2 -11   -1.00    3.50
  -1   2  11    2.60    3.20
  -1   2  11    1.90    3.80
   0  -2  11  230.98   16.20
   0  -2 -11  257.97   14.60
   0  -2  11  248.38   14.60
   0   2 -11  244.68   15.50
   0   2  11  263.47   14.10
   0   2  11  253.77   17.40
  -1  -2 -11    2.10    3.90
  -1   2 -11    4.60    4.40
   1   2  11    3.20    5.00
  -2  -2 -11   44.70    9.80
  -2   2 -11   27.80    9.20
  -3  -2 -11  162.28   22.90
  -3   2 -11  143.69   21.70
  -3  -3  11  176.38   19.30
  -3   3  11  171.98   19.40
  -3   3  11  172.58   18.50
  -2  -3  11   13.50    4.90
  -2  -3  11   16.80    5.90
  -2   3  11   14.40    6.20
  -2   3  11   26.60    7.70
  -1  -3  11   59.69    9.40
  -1  -3  11   73.29    9.10
   1   3 -11   52.89    8.70
  -1   3  11   45.30    8.10
  -1   3  11   76.39   11.30
   0  -3  11   18.90    5.30
   0  -3  11   11.40    4.80
   0  -3 -11    7.80    3.60
   0   3  11    5.70    4.70
   0   3 -11   17.60    5.60
   0   3  11   14.40    4.30
  -1  -3 -11  612.54   28.40
  -1   3 -11  588.14   28.30
   1   3  11  597.44   30.80
  -2  -3 -11   26.30    9.50
  -2   3 -11   20.90    8.10
  -3  -3 -11   86.89   17.30
  -3   3 -11  119.19   19.20
  -3  -4  11    3.50    5.20
  -3   4  11    0.10    6.20
  -3   4  11   -2.10    3.90
  -2  -4  11  252.67   18.00
   2   4 -11  240.98   16.30
  -2   4  11  263.97   18.60
  -2   4  11  251.37   17.30
  -1  -4  11   15.50    5.50
  -1  -4  11   27.40    6.10
  -1   4  11   27.40    7.00
  -1   4  11   20.00    5.60
   1   4 -11    8.30    5.30
   0  -4 -11  223.58   13.40
   0  -4  11  241.08   14.70
   0  -4  11  238.98   16.10
   0   4 -11  232.28   15.40
   0   4  11  234.78   13.10
   0   4  11  250.17   17.20
  -1  -4 -11   -0.20    4.30
  -1   4 -11    2.00    4.30
   1   4  11   -1.10    3.10
  -2  -4 -11   97.59   15.10
  -2   4 -11   68.49   12.80
  -3  -4 -11   -4.70    8.00
  -3   4 -11    0.40    7.70
  -3  -5  11  321.67   22.90
  -3   5  11  382.36   24.40
  -3   5  11  343.57   24.20
  -2  -5  11   18.30    6.20
  -2   5  11    2.20    4.40
   2   5 -11    3.30    4.50
  -2   5  11   -0.60    4.30
  -1  -5  11   71.89   10.70
  -1  -5  11   55.19    7.90
  -1   5  11   58.79   10.30
   1   5 -11   61.59   10.00
  -1   5  11   53.19    8.60
   0  -5 -11  283.47   15.10
   0  -5  11  298.87   17.80
   0  -5  11  278.27   16.20
   0   5 -11  282.57   17.50
   0   5  11  302.67   19.70
   0   5  11  290.37   14.60
  -1  -5 -11  431.56   23.30
  -1   5 -11  396.76   23.40
   1   5  11  426.66   25.80
  -2  -5 -11    7.20    5.90
  -2   5 -11    3.00    5.40
  -3  -5 -11  180.18   23.00
  -3   5 -11   88.59   16.90
  -3  -6  11  295.77   21.90
  -3   6  11  297.57   21.90
  -3   6  11  303.97   22.60
  -2  -6  11   98.99   13.70
  -2   6  11   62.69   11.50
   2   6 -11   63.19   10.60
  -2   6  11   72.09   11.80
  -1  -6  11   45.60    7.10
  -1  -6  11   53.09    9.40
  -1   6  11   48.80    8.30
  -1   6  11   54.89   10.00
   1   6 -11   60.09   10.30
   0  -6  11   13.80    5.20
   0  -6 -11   18.70    5.10
   0   6  11   18.50    4.70
   0   6 -11   16.50    6.00
   0   6  11   17.50    6.30
  -1  -6 -11   29.50    7.60
  -1   6 -11   40.10    9.80
   1   6  11   32.30    8.80
  -2  -6 -11  127.49   17.50
   2   6  11  137.59   19.00
  -2   6 -11  150.98   18.20
  -3  -6 -11  167.08   23.20
  -3   6 -11  184.78   23.60
  -3  -7  11   11.40    7.40
  -3   7  11   18.20    7.60
  -3   7  11   20.50    9.00
  -2  -7  11  256.77   18.60
  -2   7  11  308.57   20.00
  -2   7  11  244.98   19.30
   2   7 -11  287.07   19.60
  -1  -7  11   -0.80    2.80
  -1  -7  11    2.30    3.50
  -1   7  11    0.20    4.70
  -1   7  11    1.30    2.90
   1   7 -11    2.10    4.30
   0  -7 -11  504.15   21.10
   0  -7  11  551.04   24.80
   0   7  11  516.35   20.70
   0   7  11  538.35   27.60
   0   7 -11  527.95   26.00
  -1  -7 -11   74.99   10.80
  -1   7 -11   65.19   11.40
   1   7  11   74.49   12.50
  -2  -7 -11   17.90    8.40
   2   7  11   17.00    9.20
  -2   7 -11   23.00    8.40
  -3  -7 -11    2.50    9.40
  -3   7 -11    2.70    9.20
  -3  -8  11   49.00   11.00
  -3   8  11   30.10    9.70
  -2  -8  11   35.20    8.70
  -2   8  11   35.70    9.00
   2   8 -11   44.20   10.20
  -1  -8  11   67.49   10.90
  -1  -8  11   65.69    8.20
  -1   8  11   42.40   10.10
  -1   8  11   57.29    9.40
   1   8 -11   67.79   11.30
   0  -8 -11   -1.30    2.90
   0   8  11    2.20    4.70
   0   8 -11    8.80    6.20
   0   8  11    5.80    3.10
  -1  -8 -11   30.10    8.10
   1   8  11   59.69   12.30
  -1   8 -11   46.90   10.30
  -2  -8 -11   -1.20    5.20
  -2   8 -11    8.70    7.10
   2   8  11    6.60    7.10
  -3  -8 -11  165.78   23.40
  -3   8 -11  160.78   22.00
  -3  -9  11   22.70    8.70
  -3   9  11   28.10   10.40
  -2  -9  11  330.37   21.50
  -2   9  11  312.07   22.10
   2   9 -11  324.57   22.10
  -1  -9  11    1.10    3.30
  -1   9  11    5.20    4.70
   1   9 -11   19.50    7.40
  -1   9  11   -1.60    4.20
   0  -9 -11  119.49   10.60
   0   9 -11  129.79   15.50
   0   9  11  109.89   10.40
   0   9  11  108.49   14.70
  -1  -9 -11  286.67   19.10
   1   9  11  258.87   20.50
  -1   9 -11  253.07   19.10
  -2  -9 -11   64.09   12.60
  -2   9 -11   64.39   13.80
   2   9  11   68.19   14.20
  -3  -9 -11   11.00   11.30
  -3   9 -11    7.00   10.30
  -3 -10  11   25.50    8.80
  -3  10  11   31.00   10.30
  -2 -10  11   36.60    8.80
   2  10 -11   64.29   12.50
  -2  10  11   41.70   10.40
  -1 -10  11   29.30    7.50
  -1  10  11   27.60    7.10
  -1  10  11   26.50    8.60
   1  10 -11   26.70    8.30
   0 -10 -11   83.39    9.30
   0  10  11   95.69    9.70
   0  10 -11   89.19   12.80
   0  10  11  107.19   15.40
  -1 -10 -11   15.30    6.30
  -1  10 -11   13.40    6.90
   1  10  11   15.40    6.60
  -2 -10 -11    8.60    7.70
   2  10  11   21.20    9.20
  -2  10 -11   12.20    8.50
  -3 -11  11  137.69   18.50
  -3  11  11  114.69   17.60
   3  11 -11  132.19   18.80
  -2 -11  11   15.20    6.70
   2  11 -11   20.70    7.80
  -2  11  11    2.40    5.30
  -1 -11  11  114.99   14.70
   1  11 -11  129.29   16.50
  -1  11  11  137.49   17.40
   0  11  11    6.40    3.50
   0  11  11   15.60    7.10
   0  11 -11    3.80    5.50
  -1 -11 -11  596.54   28.90
   1  11  11  594.64   32.40
  -1  11 -11  581.04   30.50
  -2 -11 -11   45.30   11.20
   2  11  11   39.40   11.60
  -2  11 -11   53.39   12.70
  -3 -12  11   29.20   10.10
   3  12 -11   19.70    9.20
  -3  12  11   14.10    9.50
  -2 -12  11   45.20   10.50
  -2  12  11   24.50    9.50
   2  12 -11   21.50    8.90
  -1 -12  11   10.80    5.80
   1  12 -11    7.00    6.30
  -1  12  11   14.90    7.10
   0  12 -11  294.27   21.30
   0  12  11  326.77   22.60
  -1 -12 -11   12.20    6.60
   1  12  11    6.50    5.90
  -1  12 -11   -6.40    4.80
  -2 -12 -11   23.40    9.40
   2  12  11   47.80   12.90
  -2  12 -11   65.79   13.30
  -3 -13  11  132.49   17.50
   3  13 -11  131.99   19.70
  -3  13  11  124.69   18.70
  -2 -13  11  458.65   26.80
   2  13 -11  565.04   32.40
  -2  13  11  558.94   32.20
  -1 -13  11   96.09   13.60
   1  13 -11  173.98   20.10
  -1  13  11  112.79   16.90
   0  13 -11  335.87   22.80
   0  13  11  328.57   23.30
  -1 -13 -11  251.57   19.10
  -1  13 -11  320.67   23.10
   1  13  11  321.77   24.40
  -2 -13 -11   -1.60    6.90
   2  13  11    0.10    7.10
  -2  13 -11  -11.00    6.20
  -3 -14  11    4.30    6.50
  -3  14  11   -1.10    6.70
   3  14 -11   -8.20    7.20
  -2 -14  11   -0.40    5.00
  -2  14  11    0.00    6.20
   2  14 -11   -1.60    5.60
  -1 -14  11  116.89   14.70
  -1  14  11  167.08   20.20
   1  14 -11  100.79   15.70
   0  14 -11   22.90    8.50
   0  14  11   20.00    8.40
   1  14  11   14.10    8.40
  -1  14 -11    8.50    7.90
  -2  14 -11   65.39   14.90
   2  14  11   39.90   12.20
  -3 -15  11    0.20    6.70
  -3  15  11    1.80    7.30
   3  15 -11   11.00   10.30
  -2 -15  11  540.05   29.60
  -2  15  11  547.05   33.30
   2  15 -11  565.74   34.20
  -1 -15  11   39.10    9.60
  -1  15  11   59.69   11.80
   1  15 -11   51.79   12.70
   0  15 -11  257.17   24.20
   0  15  11  287.47   27.20
   1  15  11    1.10    4.50
   1  15  11   -1.60    5.60
  -1  15 -11    3.80    6.80
   2  15  11    3.20    6.40
  -2  15 -11    4.10    8.10
   2  15  11   -2.50    6.00
  -3 -16  11   -9.50    7.30
  -3  16  11   -1.00    8.10
   3  16 -11   -3.20    8.20
  -2 -16  11    9.20    7.70
  -2  16  11   23.50    9.60
   2  16 -11    3.90    8.20
   1  16 -11    9.90    7.90
  -1  16  11   20.10    8.80
   0  16  11   16.30    8.60
   0  16 -11    8.50    7.20
   1  16  11   -6.40    5.30
   1  16  11    1.10    4.30
  -1  16 -11   -3.20    6.60
  -2  16 -11    4.00    7.20
   2  16  11    7.70    6.20
   2  16  11    0.80    6.30
  -3 -17  11   52.99   13.20
  -3  17  11   41.00   13.10
  -2 -17  11  159.88   19.40
  -2  17  11  169.18   23.20
   2  17 -11  160.68   23.20
  -1  17  11  160.28   20.60
   1  17 -11  169.18   21.30
   0  17  11    0.90    5.90
   0  17 -11    2.50    7.30
  -1  17 -11  177.78   22.50
   1  17  11  220.88   21.00
   1  17  11  207.98   24.30
   2  17  11    0.30    6.80
  -2  17 -11  -14.30    6.70
   2  17  11   -4.50    5.20
  -2 -18  11   68.39   13.80
   2  18 -11   38.90   13.50
  -2  18  11   30.60   11.10
   1  18 -11   73.99   14.30
  -1  18  11   69.79   13.70
   0  18 -11  110.89   18.60
   0  18  11   75.29   14.30
  -1  18 -11    3.60    7.00
   1  18  11    4.70    7.80
   1  18  11    2.20    5.40
  -2  18 -11  105.59   18.90
   2  18  11  125.69   20.60
   2  18  11  102.99   17.40
  -2 -19  11   42.70   11.60
  -2  19  11   51.69   13.60
   2  19 -11   41.20   13.60
  -1  19  11    8.20    7.90
   1  19 -11   26.50   10.40
   0  19  11   -2.60    7.10
   0  19 -11   -2.10    7.30
   1  19  11  384.06   25.40
   1  19  11  389.86   29.10
  -1  19 -11  381.36   29.20
  -2  19 -11   -9.20    9.10
   2  19  11    1.30    7.20
   2  19  11   -9.40    6.60
  -2  20  11   10.80    8.20
   2  20 -11   22.60   11.80
   1  20 -11    6.30    9.00
  -1  20  11    9.90    7.70
   0  20  11   -0.90    5.60
   0  20 -11   13.30    8.40
   1  20  11   -0.30    7.30
  -1  20 -11    6.60    8.70
  -2  21  11  480.35   33.60
   2  21 -11  436.56   33.70
   1  21 -11   17.90   10.60
  -1  21  11   15.00    9.00
   0  21 -11  403.06   30.70
   0  21  11  440.26   31.40
  -1  21 -11   37.10   12.50
   1  21  11   34.60   11.90
  -2  22  11   17.90    9.70
   2  22 -11   29.60   14.40
   1  22 -11  153.38   22.20
  -1  22  11   92.59   17.80
   0  22  11   36.50   13.00
   0  22 -11   42.30   13.50
  -1  22 -11    6.60   10.00
   1  22  11   -1.00    7.20
   1  23 -11    5.90    7.60
  -1  23  11    3.00    7.50
   0  23  11  135.49   21.90
   0  23 -11  177.28   24.50
   1  23  11   48.10   14.10
  -1  23 -11   54.49   15.70
   1  24 -11   25.50   12.50
  -1  24  11   18.30    9.50
   0  24  11   21.30   11.60
   0  24 -11   46.30   15.20
   0  25  11    5.90    9.20
   0  25 -11   -7.70    7.80
  -3   0  12    9.20    6.20
  -2   0  12  226.98   20.80
  -2   0  12  228.68   16.00
  -1   0  12   -0.60    3.10
  -1   0  12    0.70    3.60
   1   0 -12    3.70    4.00
   0   0 -12  349.27   18.70
   0   0  12  317.97   20.00
   0   0  12  303.37   16.50
   1   0  12    6.70    5.80
  -1   0 -12    2.20    5.40
  -2   0 -12   88.09   15.20
  -3   0 -12    0.40    9.70
  -3  -1  12  101.89   15.90
  -3   1  12   68.59   12.60
  -2  -1  12  387.16   20.50
  -2  -1  12  389.96   22.90
  -2   1  12  358.76   21.10
  -2   1  12  356.06   22.20
  -1  -1  12  178.88   13.80
  -1  -1  12  216.98   18.40
  -1   1  12  174.88   16.50
  -1   1  12  173.28   16.30
   1   1 -12  171.58   13.40
   0  -1 -12    8.20    5.00
   0  -1  12   10.90    5.30
   0  -1  12    1.40    2.90
   0   1 -12    8.50    5.00
   0   1  12    1.20    3.80
   0   1  12   14.50    5.00
  -1  -1 -12 1101.19   41.70
   1  -1  12 1021.60   44.50
   1   1  12 1107.09   45.40
  -1   1 -12 1049.40   41.60
  -2  -1 -12    0.00    6.20
  -2   1 -12    3.20    6.60
  -3  -1 -12  161.38   22.90
  -3   1 -12  129.79   20.90
  -3  -2  12    4.80    5.80
  -3   2  12    4.80    6.00
  -2  -2  12   68.79   11.50
  -2  -2  12   70.99    9.90
  -2   2  12   71.69   11.20
  -2   2  12   72.59   12.30
  -1  -2  12    7.50    4.90
  -1  -2  12   14.70    6.00
  -1   2  12   12.10    4.60
   1   2 -12   15.50    6.00
  -1   2  12   19.30    6.10
   0  -2  12  273.97   15.80
   0  -2 -12  252.67   15.50
   0  -2  12  285.87   18.50
   0   2  12  253.27   18.10
   0   2  12  274.57   15.00
   0   2 -12  268.07   16.80
  -1  -2 -12   20.00    6.40
  -1   2 -12   50.09   10.10
   1   2  12   33.70    9.00
  -2  -2 -12  152.58   18.90
  -2   2 -12  128.69   17.10
  -3  -3  12   23.70    8.60
  -3   3  12   29.80    9.70
  -3   3  12   30.60    8.90
  -2  -3  12   72.59   12.10
  -2   3  12   68.99   12.10
  -2   3  12   87.09   12.30
  -1  -3  12  221.18   14.70
  -1  -3  12  207.38   14.80
  -1   3  12  191.98   14.20
  -1   3  12  202.78   15.70
   1   3 -12  174.48   14.20
   0  -3  12  183.88   13.40
   0  -3  12  201.78   15.80
   0  -3 -12  181.08   12.70
   0   3  12  209.58   16.70
   0   3  12  199.58   12.70
   0   3 -12  200.58   14.60
  -1  -3 -12    7.40    5.40
   1   3  12    4.80    5.50
  -1   3 -12    3.80    5.10
  -2  -3 -12   47.10   11.30
  -2   3 -12   26.00   10.40
  -3  -4  12  135.29   17.10
  -3   4  12  122.19   15.80
  -3   4  12  130.59   17.60
  -2  -4  12  100.39   14.10
  -2   4  12   97.59   13.40
  -2   4  12   84.49   13.00
  -1  -4  12   13.00    4.90
  -1  -4  12    8.30    5.50
  -1   4  12   13.20    4.90
   1   4 -12    8.70    5.50
  -1   4  12    3.10    5.20
   0  -4  12   30.00    7.10
   0  -4  12   39.50    8.60
   0  -4 -12   21.20    5.30
   0   4  12   25.30    5.40
   0   4  12   30.80    8.30
   0   4 -12   31.30    7.70
  -1  -4 -12   55.59   10.10
   1   4  12   74.39   13.30
  -1   4 -12   36.30    8.30
  -2  -4 -12   -8.40    5.40
  -2   4 -12   -1.70    6.50
  -3  -5  12   43.30   11.40
  -3   5  12   18.10    8.20
  -3   5  12   19.50    8.40
  -2  -5  12   40.20    9.50
  -2   5  12   17.00    6.70
  -2   5  12   38.10    9.30
  -1  -5  12  355.46   18.10
  -1  -5  12  315.97   19.10
  -1   5  12  287.67   17.70
   1   5 -12  301.77   19.60
  -1   5  12  288.97   20.00
   0  -5  12  103.49   12.50
   0  -5 -12   95.59   10.20
   0  -5  12  130.09   14.60
   0   5 -12  107.29   13.20
   0   5  12  101.29   10.40
   0   5  12  102.29   13.90
  -1  -5 -12  113.99   13.90
   1   5  12  131.69   18.50
  -1   5 -12   98.79   14.00
  -2  -5 -12    1.20    6.70
  -2   5 -12   19.20    8.90
  -3  -6  12   13.50    7.40
  -3   6  12   -1.00    6.40
  -3   6  12    9.10    7.80
  -2  -6  12  197.08   19.10
  -2   6  12  263.27   19.10
   2   6 -12  260.87   18.60
  -2   6  12  226.18   21.00
  -1  -6  12    8.50    4.60
  -1  -6  12    8.70    4.50
   1   6 -12    6.30    5.50
  -1   6  12    5.90    4.10
  -1   6  12    0.10    4.20
   0  -6  12    3.50    3.90
   0  -6 -12    1.90    3.40
   0   6 -12   -4.50    4.00
   0   6  12   -0.30    4.50
   0   6  12   -3.00    2.40
  -1  -6 -12   33.10    8.40
   1   6  12   10.70    6.70
  -1   6 -12   21.10    7.90
  -2  -6 -12   41.10   10.70
   2   6  12   34.10   11.70
  -2   6 -12   47.90   11.60
  -3  -7  12  228.48   23.40
  -3   7  12  195.88   22.70
  -3   7  12  170.28   20.20
  -2  -7  12   -2.00    4.50
  -2   7  12   -2.90    4.30
  -2   7  12    0.50    5.50
   2   7 -12   12.20    6.20
  -1  -7  12  134.09   13.10
  -1  -7  12  135.99   15.00
   1   7 -12  127.99   15.00
  -1   7  12  108.89   14.30
  -1   7  12   99.89   12.70
   0  -7 -12   35.50    6.60
   0  -7  12   31.30    7.20
   0   7  12   51.89   10.60
   0   7  12   35.50    6.20
   0   7 -12   36.60    8.50
  -1  -7 -12  791.42   34.00
   1   7  12  778.72   38.10
  -1   7 -12  737.93   35.50
  -2  -7 -12    1.90    6.40
   2   7  12    2.80    5.30
  -2   7 -12    3.30    7.40
  -3  -8  12   -6.70    6.30
  -3   8  12    7.20    7.90
  -3   8  12    0.50    5.80
  -2  -8  12  417.76   24.80
   2   8 -12  400.76   24.70
  -2   8  12  375.56   23.70
  -2   8  12  378.36   24.30
  -1  -8  12    9.90    5.30
  -1   8  12    8.40    4.00
   1   8 -12    1.20    5.00
  -1   8  12    6.10    5.80
   0  -8 -12   14.90    5.20
   0   8  12    9.90    3.60
   0   8  12    5.50    5.70
   0   8 -12   13.90    6.60
  -1  -8 -12   18.60    7.20
  -1   8 -12    7.80    6.50
   1   8  12    6.10    6.00
  -2  -8 -12   55.59   13.40
  -2   8 -12   62.79   13.10
   2   8  12   78.69   16.60
  -3  -9  12   81.79   14.60
  -3   9  12   98.59   16.70
  -3   9  12   90.09   15.50
  -2  -9  12  122.09   15.50
   2   9 -12  121.39   15.90
  -2   9  12  126.79   16.80
  -2   9  12  129.89   16.10
  -1  -9  12    7.30    4.70
   1   9 -12    6.20    6.10
  -1   9  12   13.20    7.10
  -1   9  12    4.50    4.00
   0   9  12  135.69   16.80
   0   9  12  118.99   10.90
   0   9 -12  107.39   14.10
  -1  -9 -12  525.15   26.70
   1   9  12  496.25   30.30
  -1   9 -12  564.84   30.50
  -2  -9 -12   -0.90    7.20
  -2   9 -12   -2.40    7.00
   2   9  12    9.20    6.80
  -3 -10  12   32.80   10.70
  -3  10  12   25.60   10.60
  -2 -10  12   63.89   12.00
  -2  10  12   88.29   14.50
  -2  10  12   84.29   13.40
   2  10 -12   74.19   12.90
  -1 -10  12  105.69   13.90
   1  10 -12  105.79   15.50
  -1  10  12  105.39   15.20
  -1  10  12   84.99   12.10
   0  10 -12   54.09   10.60
   0  10  12   81.99   14.30
  -1 -10 -12  193.58   17.90
   1  10  12  161.48   19.20
  -1  10 -12  171.58   18.80
  -2 -10 -12   16.00    8.60
   2  10  12   20.00    9.90
  -2  10 -12   20.90   10.60
  -3 -11  12   40.40   11.70
  -3  11  12   41.50   12.40
  -2 -11  12  338.27   22.50
  -2  11  12  366.36   25.10
   2  11 -12  317.47   23.90
  -1 -11  12   22.10    7.40
   1  11 -12   11.50    7.70
  -1  11  12   18.90    6.10
  -1  11  12   10.70    7.50
   0  11 -12  390.76   24.40
   0  11  12  379.16   25.00
  -1 -11 -12   -2.90    5.30
  -1  11 -12    8.80    6.70
   1  11  12   -1.30    3.90
  -2 -11 -12    8.00    7.80
  -2  11 -12   26.20   10.40
   2  11  12    3.70    7.10
  -3 -12  12    0.70    7.70
  -3  12  12    4.10    8.10
  -2 -12  12   40.20    9.80
   2  12 -12   43.90   11.30
  -2  12  12   38.40   11.40
  -1 -12  12  503.75   26.70
  -1  12  12  518.85   25.60
  -1  12  12  532.95   30.80
   1  12 -12  531.75   30.20
   0  12  12   41.80   10.40
   0  12 -12   18.70    7.50
  -1 -12 -12   14.10    7.20
  -1  12 -12    6.60    6.80
   1  12  12   23.70    8.90
  -2 -12 -12    5.70    9.10
  -2  12 -12   11.80   10.00
   2  12  12    2.00    7.30
  -3 -13  12   23.80   10.00
  -3  13  12    9.30    9.60
  -2 -13  12  277.17   24.70
   2  13 -12  324.67   25.30
  -2  13  12  318.17   24.60
  -1 -13  12   84.49   13.50
   1  13 -12   65.39   13.10
  -1  13  12   56.39   12.80
   0  13 -12  163.08   18.90
   0  13  12  161.88   19.40
  -1 -13 -12  383.56   23.80
   1  13  12  414.56   28.50
  -1  13 -12  352.76   25.50
  -2 -13 -12   20.80    9.10
  -2  13 -12   23.70   10.50
   2  13  12   45.30   14.20
  -3 -14  12    2.30    7.60
  -3  14  12    2.30    9.00
   3  14 -12   -1.30    7.50
  -2 -14  12  176.48   19.30
   2  14 -12  175.58   22.00
  -2  14  12  158.28   20.60
  -1 -14  12   46.00   10.40
   1  14 -12   62.29   13.30
  -1  14  12   80.29   15.20
   0  14 -12    2.10    6.10
   0  14  12    5.10    5.40
  -1 -14 -12    1.70    6.10
  -1  14 -12    4.30    7.70
   1  14  12   -1.50    5.70
  -2 -14 -12   20.40    9.90
  -2  14 -12   28.00   11.60
   2  14  12   35.20   12.80
  -3 -15  12   88.39   16.10
   3  15 -12   76.69   16.90
  -3  15  12   79.09   17.30
  -2 -15  12    3.40    6.20
   2  15 -12   23.30   10.30
  -2  15  12    8.80    8.40
  -1 -15  12   -4.30    4.40
  -1  15  12    1.90    6.00
   1  15 -12    2.50    7.60
   0  15 -12   -4.30    5.40
   0  15  12    3.30    6.30
  -1 -15 -12  517.45   33.10
   1  15  12  523.65   33.20
  -1  15 -12  561.14   33.00
  -2 -15 -12    8.40    9.20
  -2  15 -12   -7.70    7.00
   2  15  12    5.90    7.70
  -2 -16  12  292.67   26.20
  -2  16  12  380.66   33.80
   2  16 -12  364.26   33.40
   1  16 -12    5.00    6.30
  -1  16  12    9.40    7.00
   0  16 -12   13.60    9.60
   0  16  12   48.30   12.90
   1  16  12   12.90    8.00
  -1  16 -12    3.00    8.20
  -2 -16 -12   19.00   10.20
   2  16  12   29.20   11.20
  -2  16 -12   43.90   13.90
  -2 -17  12   80.89   14.10
  -2  17  12   98.89   17.90
   2  17 -12   97.09   18.00
   1  17 -12   11.90    9.00
  -1  17  12   48.90   12.50
   0  17  12  216.58   24.30
   0  17 -12  170.88   22.10
   1  17  12  129.69   21.10
  -1  17 -12  117.49   19.30
  -2  17 -12   43.80   12.70
   2  17  12   24.30   11.90
  -2 -18  12   30.90   10.20
   2  18 -12   39.30   13.60
  -2  18  12   62.49   15.50
   1  18 -12  183.58   23.40
  -1  18  12  151.28   22.00
   0  18  12    2.90    6.00
   0  18 -12    1.10    6.70
   1  18  12   23.90   10.90
  -1  18 -12   11.40    9.50
  -2 -19  12  249.88   25.20
  -2  19  12  259.97   28.00
   2  19 -12  345.67   35.50
  -1  19  12   27.50   10.20
   1  19 -12   35.30   12.70
   0  19 -12  340.97   32.00
   0  19  12  308.47   31.10
  -1  19 -12    1.30    8.50
   1  19  12    5.50    7.10
  -2  20  12   30.90   12.40
   2  20 -12   36.30   13.90
   1  20 -12  123.49   20.90
  -1  20  12  117.99   19.40
   0  20 -12    8.40   10.40
   0  20  12   14.40    8.80
  -1  20 -12   34.30   12.30
   1  20  12   15.60   10.50
   1  21 -12   15.70   10.10
  -1  21  12    4.20    7.70
   0  21  12   74.29   16.60
   0  21 -12   93.39   18.00
  -1  21 -12  276.87   30.00
   1  21  12  222.78   26.50
  -1  22  12   42.70   14.00
   1  22 -12   49.80   14.30
   0  22  12   -0.40    8.30
   0  22 -12    6.70   10.30
  -1  23  12   -5.20    6.00
   1  23 -12   -6.50    9.10
   0  23 -12   22.90   11.40
   0  23  12    9.00    9.50
  -3   0  13    4.20    5.80
  -2   0  13   -0.20    4.50
  -2   0  13   -2.40    3.60
  -1   0  13 1178.48   42.80
  -1   0  13 1144.99   42.20
   0   0  13    1.00    3.20
   0   0 -13    0.30    3.90
   0   0  13    1.20    3.70
  -1   0 -13   98.09   13.70
   1   0  13   85.59   14.30
  -2   0 -13    0.50    7.20
  -3  -1  13   30.50   10.10
  -3   1  13   18.20    7.30
  -2  -1  13   22.10    6.90
  -2  -1  13   27.50    8.20
  -2   1  13   23.10    7.50
  -2   1  13   18.70    6.90
  -1  -1  13  173.28   16.60
  -1  -1  13  218.98   19.00
  -1   1  13  167.98   16.00
  -1   1  13  204.78   15.90
   0  -1  13  328.27   17.80
   0  -1  13  296.67   20.50
   0  -1 -13  295.87   17.90
   0   1  13  325.77   21.30
   0   1 -13  306.17   18.50
   0   1  13  266.17   16.00
   1  -1  13   57.29   11.80
  -1  -1 -13   78.69   12.40
  -1   1 -13  107.09   14.30
   1   1  13   72.69   13.50
  -2  -1 -13   60.19   12.30
  -2   1 -13   36.40   11.00
  -3  -2  13    0.30    5.50
  -3   2  13    2.20    6.00
  -2  -2  13  314.17   21.40
  -2   2  13  297.67   20.50
  -2   2  13  282.17   19.90
  -1  -2  13  648.94   28.70
  -1  -2  13  627.94   28.60
  -1   2  13  623.14   28.30
   1   2 -13  681.53   29.00
  -1   2  13  614.94   29.40
   0  -2 -13  227.08   15.50
   0  -2  13  243.98   18.20
   0  -2  13  249.68   15.90
   0   2  13  220.98   17.60
   0   2 -13  217.88   16.10
   0   2  13  207.28   13.80
  -1  -2 -13  250.67   19.20
   1   2  13  215.88   23.60
  -1   2 -13  295.47   20.70
  -2  -2 -13   72.19   13.70
  -2   2 -13  122.99   18.30
  -3  -3  13   32.00    9.40
  -3   3  13   34.80   10.40
  -2  -3  13   24.00    8.00
  -2   3  13   21.40    8.00
  -2   3  13   27.30    8.20
  -1  -3  13  158.68   15.10
  -1  -3  13  148.69   16.10
  -1   3  13  159.38   16.10
   1   3 -13  132.99   14.90
  -1   3  13  149.19   16.70
   0  -3 -13   58.09    9.20
   0  -3  13   67.99    9.90
   0  -3  13   56.79   10.80
   0   3  13   47.20    9.70
   0   3  13   40.10    7.00
   0   3 -13   45.00    8.70
  -1  -3 -13  756.12   34.10
  -1   3 -13  782.72   35.30
   1   3  13  741.63   37.80
  -2  -3 -13   31.30   10.90
  -2   3 -13   25.40    9.50
  -3  -4  13    2.60    5.60
  -3   4  13    0.90    5.60
  -2  -4  13  779.32   36.00
  -2   4  13  798.02   35.90
  -2   4  13  793.32   36.00
  -1  -4  13   12.20    5.60
  -1  -4  13   11.50    5.30
  -1   4  13   10.90    5.30
   1   4 -13    6.60    5.50
  -1   4  13    7.50    5.80
   0  -4  13   32.00    7.10
   0  -4  13   31.90    7.90
   0  -4 -13   41.70    7.80
   0   4 -13   29.10    7.40
   0   4  13   44.70   10.40
   0   4  13   32.40    6.60
  -1  -4 -13   11.40    6.40
  -1   4 -13   17.70    8.60
   1   4  13   37.10   10.10
  -2  -4 -13  225.38   23.70
  -2   4 -13  232.58   24.70
  -3  -5  13   24.50    8.20
  -3   5  13   65.19   12.90
  -3   5  13   45.20   11.60
  -2  -5  13   -3.30    4.80
  -2   5  13   12.50    6.90
  -2   5  13    2.30    4.60
  -1  -5  13   45.30    9.00
  -1  -5  13   48.90    8.80
   1   5 -13   44.50    9.80
  -1   5  13   46.80   10.30
  -1   5  13   53.39    9.50
   0  -5  13   58.39    9.80
   0  -5  13   65.99   11.20
   0  -5 -13   65.09    9.30
   0   5 -13   32.30    8.30
   0   5  13   59.59    8.60
   0   5  13   40.10    9.90
  -1  -5 -13   51.29   10.20
  -1   5 -13   49.80   11.30
   1   5  13   73.49   13.90
  -2  -5 -13   17.40    8.20
  -2   5 -13    5.80    6.70
  -3  -6  13    0.40    6.30
  -3   6  13   -5.10    6.40
  -3   6  13    3.30    5.50
  -2  -6  13  190.28   19.90
  -2   6  13  210.78   21.30
  -2   6  13  187.38   20.40
  -1  -6  13  358.56   21.10
  -1  -6  13  338.57   18.80
  -1   6  13  311.77   19.10
  -1   6  13  348.07   22.90
   1   6 -13  375.86   22.70
   0  -6  13    1.40    3.80
   0   6  13   -0.70    4.60
   0   6 -13    2.20    4.80
   0   6  13   -2.10    2.90
  -1  -6 -13  212.08   19.40
   1   6  13  207.58   22.60
  -1   6 -13  183.38   19.50
  -2  -6 -13    6.10    7.50
  -2   6 -13   12.80    9.30
  -3  -7  13   -2.40    6.00
  -3   7  13    6.30    6.70
  -3   7  13    4.10    7.80
  -2  -7  13   22.10    8.60
  -2   7  13   35.90    9.40
  -2   7  13   49.00   11.30
  -1  -7  13    0.70    4.70
  -1   7  13    9.30    4.60
   1   7 -13    7.30    6.40
  -1   7  13    0.30    5.60
   0  -7  13  117.29   14.10
   0   7  13  145.29   18.40
   0   7 -13  123.19   15.70
   0   7  13   94.09   11.80
  -1  -7 -13   -9.70    4.70
  -1   7 -13    3.90    6.60
   1   7  13    3.80    5.30
  -2  -7 -13   -3.30    7.10
   2   7  13   -1.30    5.60
  -2   7 -13    7.80    8.10
  -3  -8  13   -0.30    6.80
  -3   8  13   -0.20    6.70
  -3   8  13    0.70    7.20
  -2  -8  13   73.79   13.60
  -2   8  13   83.79   14.00
  -2   8  13   82.29   13.30
  -1  -8  13  133.09   15.60
  -1   8  13  187.88   20.70
   1   8 -13  170.88   17.90
  -1   8  13  131.19   14.70
   0   8 -13   18.80    8.30
   0   8  13   10.30    5.90
  -1  -8 -13  386.96   23.10
  -1   8 -13  400.96   25.90
   1   8  13  381.46   27.00
  -2  -8 -13    1.70    7.40
   2   8  13    1.30    6.30
  -2   8 -13   -2.90    7.80
  -3  -9  13   41.00   11.30
  -3   9  13   28.50   10.60
  -3   9  13   36.30   10.40
  -2  -9  13    1.90    6.20
  -2   9  13    2.40    4.80
   2   9 -13    2.90    5.90
  -2   9  13    3.60    5.80
  -1  -9  13   36.90    8.40
  -1   9  13   57.99   10.20
   1   9 -13   45.20   10.90
  -1   9  13   51.59   11.20
   0   9  13   71.29   13.20
   0   9 -13   62.59   11.70
  -1  -9 -13   63.99   11.30
   1   9  13   85.69   15.00
  -1   9 -13   59.09   12.40
  -2  -9 -13   17.70    9.30
   2   9  13    8.60    7.70
  -2   9 -13   -3.40    7.50
  -3 -10  13   -3.90    5.10
  -3  10  13   -1.90    5.20
  -3  10  13    1.80    7.30
  -2 -10  13  563.94   30.70
   2  10 -13  549.54   31.40
  -2  10  13  582.04   32.60
  -2  10  13  572.44   30.30
  -1 -10  13   53.19   10.50
  -1  10  13   47.70    9.00
   1  10 -13   87.19   14.60
  -1  10  13   48.30   11.20
   0  10  13   38.40   10.80
   0  10 -13   19.90    7.60
  -1 -10 -13    7.60    6.40
  -1  10 -13   16.90    8.20
   1  10  13   10.90    6.00
  -2 -10 -13  107.29   17.00
  -2  10 -13  139.99   20.30
   2  10  13  149.99   23.10
  -3 -11  13   47.50   12.20
  -3  11  13   65.19   15.20
  -3  11  13   65.39   14.40
  -2 -11  13   43.80   10.60
  -2  11  13   28.80    9.00
   2  11 -13   21.60    9.00
  -2  11  13   37.90   11.60
  -1 -11  13   16.80    7.10
  -1  11  13    5.50    6.60
  -1  11  13    7.90    5.10
   1  11 -13   15.30    7.50
   0  11  13   15.90    7.70
   0  11 -13   18.40    7.10
  -1 -11 -13  203.78   18.90
   1  11  13  194.18   22.70
  -1  11 -13  219.78   22.60
  -2 -11 -13    2.60    7.70
   2  11  13    5.50    8.30
  -2  11 -13   -1.80    7.90
  -3 -12  13    5.90    7.80
  -3  12  13   -0.70    8.20
  -3  12  13    2.30    7.40
  -2 -12  13  229.98   22.50
   2  12 -13  255.27   25.80
  -2  12  13  263.17   24.20
  -2  12  13  257.47   26.50
  -1 -12  13   76.79   13.30
   1  12 -13   69.09   13.80
  -1  12  13   64.69   13.40
  -1  12  13   87.09   12.80
   0  12 -13    3.50    6.70
   0  12  13    4.10    5.50
  -1 -12 -13   86.49   13.10
   1  12  13   49.30   12.30
  -1  12 -13   93.19   15.60
  -2 -12 -13   87.09   15.70
   2  12  13  102.69   18.70
  -2  12 -13  112.19   18.40
  -2 -13  13    2.40    6.00
   2  13 -13   -1.20    7.30
  -2  13  13    1.60    6.90
  -1 -13  13    3.80    5.70
  -1  13  13    3.50    4.80
   1  13 -13    4.20    7.70
  -1  13  13   -3.90    5.80
   0  13  13    2.50    5.70
   0  13 -13   -0.50    6.80
   1  13  13   64.09   13.90
  -1  13 -13   30.80   12.00
  -2 -13 -13    4.10    8.90
  -2  13 -13    0.00    9.20
   2  13  13    0.70    8.40
  -2 -14  13   39.30   10.80
  -2  14  13   25.70   10.80
   2  14 -13   30.70   12.20
  -1 -14  13  360.46   23.70
   1  14 -13  367.06   26.40
  -1  14  13  336.87   26.10
  -1  14  13  303.27   20.00
   0  14  13   31.30   10.20
   0  14 -13   36.20   10.50
  -1  14 -13   75.99   15.10
   1  14  13   60.49   14.70
  -2 -14 -13   32.00   11.90
  -2  14 -13   31.20   12.40
   2  14  13   27.50   12.40
  -2 -15  13    5.50    6.70
   2  15 -13   -2.80    7.70
  -2  15  13   -1.60    7.40
   1  15 -13  105.79   18.30
  -1  15  13   98.19   13.50
  -1  15  13   60.19   13.50
   0  15 -13   36.30   11.50
   0  15  13   53.09   13.50
  -1  15 -13    6.40    8.60
   1  15  13   19.80   10.10
  -2 -16  13   40.70   10.90
  -2  16  13   68.09   16.00
   2  16 -13   27.20   11.60
  -1  16  13  297.47   29.60
   1  16 -13  306.27   30.40
   0  16 -13    5.10    6.60
   0  16  13    4.00    7.00
  -1  16 -13  195.38   24.60
   1  16  13  167.18   22.80
  -2 -17  13    2.70    6.60
   2  17 -13   -3.20    7.80
  -2  17  13   -2.80    7.90
   1  17 -13   -0.70    7.50
  -1  17  13    5.60    7.40
   0  17 -13   22.20   11.00
   0  17  13   18.30    9.20
  -1  17 -13   65.39   16.80
   1  17  13  122.29   20.70
  -2 -18  13  491.15   30.50
   2  18 -13  436.16   33.70
  -2  18  13  492.15   34.10
  -1  18  13    1.00    6.70
   1  18 -13    1.30    7.40
   0  18 -13   -3.20    8.40
   0  18  13    5.90    6.40
  -1  18 -13    7.90    9.70
   1  18  13    2.10    7.60
  -2 -19  13   -5.60    6.70
   2  19 -13   10.20    9.20
  -2  19  13    2.00    9.00
  -1  19  13    4.40    8.00
   1  19 -13    2.60    8.10
   0  19  13   20.20    9.60
   0  19 -13   20.30   11.30
  -1  19 -13   73.09   16.60
   1  19  13   62.39   15.80
  -1  20  13   56.89   14.70
   1  20 -13   81.99   17.30
   0  20 -13   -5.20    8.90
   0  20  13    5.30    7.50
  -1  21  13   78.39   17.30
   1  21 -13   58.19   15.60
   0  21 -13   41.70   13.80
   0  21  13   34.50   11.40
   0  22 -13    7.40    9.40
   0  22  13    3.10    7.80
  -3   0  14   -0.90    5.90
  -2   0  14  386.56   24.40
  -2   0  14  415.16   25.00
  -1   0  14   -0.90    4.20
  -1   0  14    1.30    3.80
   0   0  14   86.49   11.10
   0   0  14   86.39   13.50
   0   0 -14   72.69   10.60
  -1   0 -14    2.30    5.30
   1   0  14   -3.90    5.30
  -2   0 -14  218.68   23.70
  -3  -1  14  191.38   21.60
  -3   1  14  194.98   22.70
  -2  -1  14    7.00    6.00
  -2   1  14   15.70    7.20
  -2   1  14   14.70    6.80
  -1  -1  14  196.58   18.30
  -1  -1  14  163.48   16.60
  -1   1  14  218.18   19.60
  -1   1  14  200.08   19.10
   0  -1  14  171.48   15.90
   0  -1  14  191.08   20.20
   0  -1 -14  178.98   16.50
   0   1 -14  182.88   16.70
   0   1  14  219.38   22.20
   0   1  14  158.68   15.00
  -1  -1 -14   85.49   13.40
  -1   1 -14   96.29   14.30
   1   1  14   92.29   15.30
  -2  -1 -14    2.30    7.80
  -2   1 -14    2.30    7.20
  -3  -2  14   -1.80    5.10
  -3   2  14   -5.10    4.70
  -2  -2  14  353.26   22.90
  -2   2  14  322.07   22.40
  -2   2  14  352.76   22.50
  -1  -2  14   78.59   11.90
  -1  -2  14   76.49   11.60
  -1   2  14   62.49   11.00
  -1   2  14   91.49   14.00
   0  -2 -14  105.79   12.50
   0  -2  14  121.89   13.80
   0  -2  14   90.59   13.40
   0   2  14  114.99   12.80
   0   2 -14   93.49   12.40
   0   2  14  113.99   15.80
  -1  -2 -14    2.70    5.80
   1   2  14   11.80    7.20
  -1   2 -14   12.20    7.10
  -2  -2 -14  219.68   24.00
  -2   2 -14  227.58   24.40
  -3  -3  14    7.80    6.10
  -3   3  14    2.90    5.50
  -2  -3  14   65.99   13.10
  -2   3  14   71.29   12.10
  -2   3  14   49.00   10.70
  -1  -3  14  222.18   16.30
  -1  -3  14  262.67   18.20
  -1   3  14  204.68   19.70
  -1   3  14  228.78   16.60
   0  -3  14    4.30    5.40
   0  -3 -14    4.30    5.30
   0  -3  14    2.10    3.90
   0   3  14    0.70    3.80
   0   3 -14    6.60    5.60
   0   3  14    0.70    3.20
  -1  -3 -14   15.90    7.70
   1   3  14   12.00    7.40
  -1   3 -14   11.60    7.80
  -2  -3 -14   14.40    9.40
  -2   3 -14    4.10    8.40
  -3  -4  14   -0.80    5.60
  -3   4  14    3.80    5.30
  -2  -4  14    3.20    5.80
  -2   4  14   -4.70    4.10
  -2   4  14   -2.10    5.50
  -1  -4  14  241.28   17.90
  -1  -4  14  255.27   17.30
  -1   4  14  225.18   16.50
  -1   4  14  262.07   19.60
   1   4 -14  235.18   18.20
   0  -4  14  140.29   15.20
   0  -4  14  133.79   16.10
   0   4 -14  155.38   16.50
   0   4  14  135.69   17.20
   0   4  14  135.89   13.10
  -1  -4 -14  543.15   28.90
   1   4  14  572.94   34.10
  -1   4 -14  611.74   32.50
  -2  -4 -14   12.20    9.20
  -2   4 -14   34.20   11.80
  -3  -5  14   12.60    9.20
  -3   5  14    5.30    6.70
  -2  -5  14   11.10    6.50
  -2   5  14   18.50    7.40
  -2   5  14    1.20    6.20
  -1  -5  14   26.80    7.50
  -1  -5  14   24.60    7.90
  -1   5  14   36.50    9.60
   1   5 -14   18.40    8.10
  -1   5  14   26.10    7.30
   0  -5  14   -1.30    4.40
   0  -5  14    5.80    5.50
   0   5  14    5.90    5.90
   0   5 -14   -0.20    5.00
  -1  -5 -14   23.10    8.10
   1   5  14   12.90    7.10
  -1   5 -14   18.80    8.20
  -2  -5 -14   70.39   15.00
  -2   5 -14   47.10   12.00
  -3  -6  14   -1.60    6.20
  -3   6  14    2.00    7.50
  -3   6  14    5.50    8.50
  -2  -6  14  333.07   22.40
  -2   6  14  276.07   21.80
  -2   6  14  301.47   21.60
  -1  -6  14  114.89   14.80
  -1   6  14  102.99   15.00
  -1   6  14  101.59   12.80
   1   6 -14   84.09   13.40
   0  -6  14   -1.00    4.10
   0   6  14   -4.50    5.20
   0   6 -14    3.10    5.20
  -1  -6 -14   85.99   12.30
   1   6  14   88.39   16.60
  -1   6 -14   84.89   14.50
  -2  -6 -14  162.78   21.40
  -2   6 -14  144.99   20.80
  -3  -7  14  113.09   17.20
  -3   7  14   81.99   15.00
  -3   7  14   40.50   11.70
  -2  -7  14    3.20    4.60
  -2   7  14   -2.00    4.90
  -2   7  14    2.50    6.70
  -1  -7  14  292.97   20.00
   1   7 -14  307.87   21.60
  -1   7  14  355.76   23.90
  -1   7  14  289.87   18.90
   0   7 -14   49.10   11.10
   0   7  14   48.00   11.20
  -1  -7 -14    2.90    5.80
   1   7  14    9.20    6.60
  -1   7 -14    1.10    6.10
  -2  -7 -14   29.10   11.10
  -2   7 -14   28.90   12.70
   2   7  14   22.50   12.00
  -3  -8  14    9.20    7.80
  -3   8  14    5.70    6.40
  -3   8  14    4.40    7.40
  -2  -8  14  392.26   25.70
  -2   8  14  400.26   25.60
  -2   8  14  452.05   28.30
  -1  -8  14   37.00    8.90
  -1   8  14   14.00    8.20
  -1   8  14   34.20    8.10
   1   8 -14   32.00    9.40
   0   8  14    5.40    6.50
   0   8 -14    6.70    6.40
  -1  -8 -14   24.40    8.60
   1   8  14   33.50   10.80
  -1   8 -14   27.90   10.70
  -2  -8 -14  344.87   27.00
   2   8  14  382.96   36.90
  -2   8 -14  364.36   33.50
  -3  -9  14   93.09   15.90
  -3   9  14  138.79   18.80
  -3   9  14  101.49   16.80
  -2  -9  14   46.90   10.70
  -2   9  14   50.89   11.50
  -2   9  14   41.70   11.30
  -1  -9  14  110.59   15.50
   1   9 -14  124.49   17.30
  -1   9  14   97.69   15.40
  -1   9  14  114.39   13.90
   0   9 -14    5.00    5.90
   0   9  14   21.10    8.60
  -1  -9 -14   66.59   11.70
  -1   9 -14   74.79   14.40
   1   9  14   89.99   16.10
  -2  -9 -14    0.40    8.60
  -2   9 -14    7.50    9.10
   2   9  14   13.70    9.70
  -2 -10  14   77.19   13.20
  -2  10  14  102.79   16.50
  -2  10  14  116.69   16.40
  -1 -10  14  319.87   21.70
  -1  10  14  351.26   25.50
   1  10 -14  347.67   24.50
  -1  10  14  306.17   19.80
   0  10 -14   56.99   12.60
   0  10  14   57.39   12.50
  -1 -10 -14  436.16   40.60
  -1  10 -14  419.66   27.80
   1  10  14  430.46   30.10
  -2 -10 -14   58.69   14.30
  -2  10 -14   49.70   14.30
   2  10  14   71.89   16.20
  -2 -11  14   49.90   11.90
  -2  11  14   77.49   15.40
  -2  11  14   52.69   11.00
  -1 -11  14   10.60    6.40
  -1  11  14    3.80    6.30
   1  11 -14   10.30    7.10
  -1  11  14    0.00    4.40
   0  11  14  104.29   16.40
   0  11 -14  112.39   16.50
   1  11  14   38.40   10.70
  -1  11 -14   25.80    9.90
  -2 -12  14   43.40   11.60
  -2  12  14   29.10    9.60
  -2  12  14   59.09   13.70
   2  12 -14   35.20   12.30
  -1 -12  14  364.86   24.00
  -1  12  14  386.96   27.50
  -1  12  14  404.16   23.00
   1  12 -14  393.66   27.10
   0  12 -14    1.50    5.80
   0  12  14    1.20    5.70
  -1  12 -14  168.68   21.90
   1  12  14  159.18   21.50
  -2 -13  14    8.80    7.20
   2  13 -14   -5.40    7.70
  -2  13  14   -4.40    4.60
  -2  13  14    9.60    8.40
  -1 -13  14   18.10    7.80
   1  13 -14   23.50   10.70
  -1  13  14   29.40    8.00
  -1  13  14   22.60    9.40
   0  13 -14   62.89   14.10
   0  13  14   72.29   14.70
   1  13  14    2.10    6.60
  -1  13 -14    2.20    8.70
  -2 -14  14   99.59   16.40
  -2  14  14  166.68   20.10
  -2  14  14  127.69   19.10
   2  14 -14   82.09   17.10
  -1 -14  14   55.89   11.80
  -1  14  14   69.19   14.30
  -1  14  14   30.80    8.20
   1  14 -14   78.29   16.20
   0  14  14   -0.80    5.40
   0  14 -14    0.50    7.30
   1  14  14   76.79   15.40
  -1  14 -14   89.79   16.50
  -2 -15  14   -3.80    6.10
  -2  15  14    3.50    6.40
   2  15 -14    1.70    8.30
  -2  15  14    8.50    9.50
  -1  15  14  107.99   17.90
   1  15 -14  139.99   20.80
   0  15  14  117.59   18.60
   0  15 -14  121.89   18.20
   1  15  14   38.20   12.50
  -1  15 -14   11.10    9.50
  -2 -16  14  122.79   17.90
  -2  16  14  190.48   24.50
   2  16 -14  173.28   23.70
   1  16 -14   70.99   15.90
  -1  16  14   66.09   14.60
   0  16 -14    6.80    9.20
   0  16  14   -2.00    5.80
  -1  16 -14   59.99   14.00
   1  16  14   73.79   16.90
  -2 -17  14    5.60    8.40
  -2  17  14   11.40    9.90
   2  17 -14   16.50   11.60
  -1  17  14   14.40    8.80
   1  17 -14   21.50   11.60
   0  17 -14   34.50   12.00
   0  17  14   35.40   12.10
   1  17  14    9.10    7.60
  -1  17 -14    5.70    9.40
  -1  18  14  271.27   28.80
   1  18 -14  316.67   32.10
   0  18  14   38.00   12.50
   0  18 -14    6.20   11.20
  -1  19  14   20.10   10.70
   1  19 -14    6.10   10.20
   0  19  14  102.69   18.80
   0  19 -14   93.69   18.40
   0  20 -14   -3.10   10.30
   0  20  14   -0.70    6.80
  -3   0  15    1.80    5.50
  -2   0  15   -1.10    4.70
  -1   0  15   85.79   13.10
  -1   0  15   64.39   10.90
   0   0  15    2.50    4.60
   0   0  15    2.00    5.40
   0   0 -15   -2.80    4.90
  -1   0 -15   34.20   10.20
   1   0  15   54.29   13.30
  -2   0 -15   -4.30    8.70
  -3  -1  15   69.09   13.60
  -3   1  15   52.19   12.50
  -2  -1  15   26.80    8.30
  -2   1  15    9.10    6.30
  -1  -1  15  104.89   14.30
  -1  -1  15  111.29   14.60
  -1   1  15  126.09   16.20
  -1   1  15   82.89   12.70
   0  -1  15  243.38   16.80
   0  -1  15  312.97   22.20
   0   1  15  225.98   15.80
   0   1  15  271.47   21.20
   0   1 -15  266.37   18.70
  -1  -1 -15    9.80    6.80
   1   1  15    6.70    6.30
  -1   1 -15   13.30    7.60
  -2  -1 -15   -0.60    9.40
  -2   1 -15   -4.40    8.90
  -2  -2  15   47.20   11.90
  -2   2  15   53.59   11.60
  -2   2  15   65.09   12.30
  -1  -2  15   39.00    8.90
  -1  -2  15   53.79   10.50
  -1   2  15   42.30    9.50
  -1   2  15   82.79   13.60
   0  -2  15    5.10    4.80
   0  -2  15   -0.10    4.40
   0   2  15    2.20    4.90
   0   2  15    3.90    5.60
   0   2 -15    2.90    5.40
  -1  -2 -15   97.59   14.70
  -1   2 -15   98.79   15.30
   1   2  15  106.99   18.40
  -2  -2 -15  134.19   19.40
  -2   2 -15  130.79   19.80
  -2  -3  15   30.80    9.60
  -2   3  15   17.40    8.40
  -2   3  15   26.40    8.90
  -1  -3  15  569.04   28.80
  -1  -3  15  628.84   30.30
  -1   3  15  562.74   28.50
  -1   3  15  619.24   31.70
   0  -3  15   88.59   12.70
   0  -3  15  183.38   20.40
   0   3 -15  100.19   14.00
   0   3  15  142.39   17.90
  -1  -3 -15   42.50   10.50
   1   3  15   54.19   13.40
  -1   3 -15   54.79   12.70
  -2  -3 -15   24.70   10.70
  -2   3 -15   11.80    8.80
  -2  -4  15   63.99   12.90
  -2   4  15   68.49   13.40
  -2   4  15   46.60   10.60
  -1  -4  15    4.90    5.80
  -1  -4  15    6.60    5.40
  -1   4  15   -1.50    4.80
  -1   4  15   11.80    6.00
   0  -4  15    0.50    4.70
   0  -4  15    2.30    4.70
   0   4 -15    2.10    5.70
   0   4  15    0.90    5.20
  -1  -4 -15   36.70    9.40
  -1   4 -15   31.40   10.20
   1   4  15   45.40   12.80
  -2  -4 -15  390.46   28.80
  -2   4 -15  378.76   29.60
  -2  -5  15    3.70    5.10
  -2   5  15    3.70    5.70
  -2   5  15    5.40    6.80
  -1  -5  15  480.15   26.50
  -1   5  15  506.05   26.20
  -1   5  15  573.24   31.10
   0  -5  15   45.90    9.80
   0  -5  15   38.10   10.10
   0   5  15   35.50   10.20
   0   5 -15   35.60    9.40
  -1  -5 -15    3.70    7.30
  -1   5 -15    2.40    6.60
   1   5  15    3.00    6.50
  -2  -6  15   48.00   11.70
  -2   6  15   38.10    9.60
  -2   6  15   58.99   11.80
  -1  -6  15    2.80    5.10
  -1   6  15   -0.20    5.80
  -1   6  15    7.70    5.40
   0   6  15   11.50    7.10
   0   6 -15    2.70    7.10
  -1  -6 -15  183.88   19.10
   1   6  15  210.08   24.60
  -1   6 -15  191.38   21.20
  -2  -7  15   48.70   10.90
  -2   7  15   48.60   10.90
  -2   7  15   38.50   11.10
  -1  -7  15    6.30    5.50
  -1   7  15    7.90    6.80
  -1   7  15   -1.10    4.10
   1   7 -15   13.70    7.10
   0   7 -15  136.09   17.20
   0   7  15  125.29   18.90
  -1  -7 -15   -4.80    5.30
   1   7  15    1.90    6.10
  -1   7 -15    3.10    7.40
  -2  -8  15   19.30    8.60
  -2   8  15   17.10    9.80
  -2   8  15    6.10    6.10
  -1  -8  15   33.60    9.30
  -1   8  15   22.10    9.00
  -1   8  15   29.30    8.10
   1   8 -15   22.90    9.50
   0   8 -15    0.40    6.60
   0   8  15   -2.90    4.50
   1   8  15  184.08   23.40
  -1   8 -15  144.59   19.00
  -2  -9  15   13.50    6.90
  -2   9  15    9.90    8.40
  -2   9  15   10.50    7.40
  -1  -9  15  313.77   21.90
  -1   9  15  333.57   24.90
  -1   9  15  348.47   21.30
   1   9 -15  319.57   24.10
   0   9  15   39.80   11.40
   0   9 -15   40.50   11.60
   1   9  15   28.00   11.10
  -1   9 -15   36.10   11.50
  -2 -10  15   21.70    9.40
  -2  10  15   12.80    9.50
  -2  10  15   14.80    7.50
  -1 -10  15   16.90    7.20
   1  10 -15   10.70    7.90
  -1  10  15   10.30    7.80
  -1  10  15    6.00    5.60
   0  10 -15   74.99   14.00
   0  10  15  103.99   17.50
   1  10  15    1.60    5.70
  -1  10 -15   10.70    9.00
  -2 -11  15   -4.30    4.90
  -2  11  15   -9.00    7.20
  -2  11  15   11.80    7.50
  -1 -11  15  572.24   31.60
  -1  11  15  630.44   29.90
  -1  11  15  633.24   36.10
   1  11 -15  624.94   35.30
   0  11 -15   30.70   10.90
   0  11  15   14.70    8.20
  -1  11 -15  105.59   17.70
   1  11  15  107.29   18.60
  -2 -12  15  240.58   24.80
  -2  12  15  177.08   20.80
  -2  12  15  152.88   22.20
  -1 -12  15   38.40   10.90
  -1  12  15   63.69   14.30
  -1  12  15   46.30   13.30
   1  12 -15   36.30   11.70
   0  12 -15   19.90    9.80
   0  12  15    3.40    6.60
  -1  12 -15    4.10    8.70
   1  12  15    9.10    8.00
  -2 -13  15   27.50   10.60
  -2  13  15   30.40   12.30
  -2  13  15   49.80   12.10
  -1 -13  15  213.08   22.80
  -1  13  15  176.68   22.70
   1  13 -15  195.28   23.30
   0  13  15   41.60   12.70
   0  13 -15   16.70    9.60
  -1  13 -15   76.69   16.50
   1  13  15   59.99   15.20
  -2 -14  15   75.19   15.00
  -2  14  15   83.89   17.00
  -2  14  15  113.19   17.30
   1  14 -15   19.00   10.60
  -1  14  15   11.40   10.20
   0  14 -15    7.50    9.30
   0  14  15   24.70    9.60
   1  14  15  116.29   19.00
  -1  14 -15   96.49   18.60
  -1  15  15    1.00    8.10
   1  15 -15    7.40   10.00
   0  15 -15  155.78   22.40
   0  15  15  136.99   20.60
  -1  16  15  113.09   19.10
   1  16 -15   60.29   15.00
   0  16  15   10.30    9.20
   0  16 -15   53.19   15.10
   1  17 -15  257.47   29.50
  -1  17  15  234.58   28.30
   0  17  15   47.70   13.50
   0  17 -15   77.79   16.80
  -2   0  16   63.19   13.10
  -1   0  16   -4.20    5.20
  -1   0  16   -1.90    4.30
   0   0  16  283.67   22.60
  -1   0 -16  -13.50    6.10
  -2  -1  16   -2.20    5.80
  -2   1  16    0.00    5.30
  -1  -1  16  747.53   34.40
  -1  -1  16  636.44   31.80
  -1   1  16  641.14   31.50
  -1   1  16  709.43   34.90
   0  -1  16   43.60    9.20
   0  -1  16   39.90   11.50
   0   1  16   30.70    9.70
  -1  -1 -16  458.05   28.80
  -1   1 -16  474.95   29.90
   1   1  16  470.05   32.30
  -2  -2  16   28.30    8.80
  -2   2  16   24.10    8.80
  -1  -2  16    9.90    6.80
  -1  -2  16   10.50    6.50
  -1   2  16    4.20    5.50
  -1   2  16   16.60    8.40
   0  -2  16   55.49   10.30
   0  -2  16   87.29   15.00
   0   2 -16   61.19   16.80
   0   2  16   83.69   15.20
  -1  -2 -16    0.30    7.00
   1   2  16   -0.20    6.80
  -1   2 -16   16.30    8.90
  -2  -3  16    0.00    4.80
  -2   3  16    0.10    5.80
  -2   3  16   -4.10    3.80
  -1  -3  16   64.09   11.30
  -1   3  16   72.69   13.90
  -1   3  16   91.69   13.40
   0  -3  16  178.58   18.30
   0  -3  16  185.58   21.20
   0   3  16  140.69   19.30
   0   3 -16  148.79   17.10
  -1  -3 -16   49.90   11.40
  -1   3 -16   35.50   10.30
   1   3  16   60.79   14.10
  -2  -4  16   -2.00    5.60
  -2   4  16    2.60    6.70
  -2   4  16   -2.10    4.90
  -1  -4  16   12.80    7.50
  -1   4  16    9.10    7.40
  -1   4  16   16.60    7.50
   0  -4  16    7.70    5.40
   0  -4  16    5.70    6.80
   0   4 -16   -1.60    5.60
   0   4  16    7.30    6.00
  -1  -4 -16   13.40    7.80
   1   4  16   31.80   10.60
  -1   4 -16    5.90    7.50
  -2  -5  16   69.09   14.00
  -2   5  16   57.09   12.60
  -2   5  16   60.89   13.00
  -1  -5  16  235.38   22.80
  -1   5  16  249.97   22.10
  -1   5  16  274.67   22.10
   0   5  16  223.08   23.60
   0   5 -16  270.17   21.40
   1   5  16    1.70    7.90
  -1   5 -16    4.10    7.50
  -2  -6  16   47.50   11.10
  -2   6  16   35.00    9.80
  -2   6  16   32.90   11.20
  -1  -6  16   -2.10    5.20
  -1   6  16   -1.50    6.00
  -1   6  16   -0.20    4.30
   0   6  16   47.00   11.60
   0   6 -16   27.60    9.70
   1   6  16   49.40   13.70
  -1   6 -16   20.80   10.60
  -2  -7  16   16.70    8.40
  -2   7  16   10.30    7.00
  -2   7  16   21.50    9.50
  -1  -7  16  486.75   27.80
  -1   7  16  518.15   27.00
  -1   7  16  451.65   29.90
   0   7  16    0.80    5.80
   0   7 -16    2.30    6.90
  -1   7 -16   88.29   16.40
   1   7  16  106.99   19.20
  -2  -8  16   -1.60    5.30
  -2   8  16   -2.00    6.00
  -2   8  16    2.20    7.50
  -1  -8  16    1.90    6.40
  -1   8  16    1.50    6.50
  -1   8  16    2.10    4.40
   0   8  16   93.79   16.70
   0   8 -16   95.69   15.70
   1   8  16    4.30    7.50
  -1   8 -16   -2.30    7.50
  -2  -9  16    9.00    7.20
  -2   9  16    3.60    7.30
  -2   9  16    2.50    6.10
  -1  -9  16  360.76   24.10
  -1   9  16  305.37   20.80
  -1   9  16  282.47   27.30
   0   9 -16   75.99   14.80
   0   9  16   75.29   15.10
  -1   9 -16    1.50    8.10
   1   9  16    1.70    6.40
  -2 -10  16   20.40    8.90
  -2  10  16    9.90    6.80
  -2  10  16   36.90   11.30
  -1 -10  16   30.80    9.90
   1  10 -16   24.20    9.80
  -1  10  16   18.30    9.30
   0  10 -16    0.40    7.00
   0  10  16    1.30    7.00
   1  10  16    1.20    6.90
  -1  10 -16   10.40    9.50
  -1 -11  16   -3.30    5.20
   1  11 -16    3.10    7.90
  -1  11  16    1.70    6.90
   0  11  16  158.68   22.20
   0  11 -16  153.38   20.70
  -1 -12  16    3.40    6.40
   1  12 -16   11.00    9.10
  -1  12  16   11.90    8.50
   0  12  16    1.80    6.70
   0  12 -16    1.80    8.80
  -1 -13  16  143.79   18.80
   1  13 -16  188.48   23.90
  -1  13  16  141.49   21.30
   0  13 -16  144.29   21.60
   0  13  16  122.69   19.30
   1  14 -16   30.70   12.60
  -1  14  16   31.30   11.60
   0  14  16   15.50   10.50
   0  14 -16   11.00    8.70
  -2   0  17   -4.30    4.80
  -1   0  17   61.39   12.00
  -1   0  17   94.99   15.10
   0   0  17    1.30    6.00
  -1   0 -17   43.10   12.90
  -2  -1  17   -1.30    5.00
  -2   1  17   -1.00    6.00
  -1  -1  17   30.00    8.90
  -1  -1  17   47.40   11.40
  -1   1  17   22.50    7.80
  -1   1  17   52.59   12.00
   0  -1  17   58.39   13.20
   0   1  17   66.79   14.50
  -1  -1 -17   -2.00    6.90
   1   1  17    7.30    8.10
  -1   1 -17    0.20    8.30
  -2  -2  17   42.10   11.40
  -2   2  17   40.90   10.70
  -1  -2  17   85.39   13.70
  -1   2  17   78.29   14.70
  -1   2  17   73.29   13.00
   0  -2  17  136.19   19.50
   0   2  17  117.29   18.00
  -1   2 -17   17.90   10.00
   1   2  17   32.30   13.00
  -2  -3  17   43.60   11.90
  -2   3  17   45.10   11.30
  -1  -3  17   67.59   12.10
  -1   3  17   90.39   14.10
  -1   3  17  119.69   18.10
   0  -3  17    8.90    8.00
   0   3  17   16.70    8.50
   1   3  17   30.70   11.60
  -1   3 -17    8.80    8.50
  -2  -4  17  170.88   21.30
  -2   4  17  196.68   21.90
  -1  -4  17   -3.90    5.30
  -1   4  17    7.70    7.40
  -1   4  17   -5.90    4.80
   0  -4  17  529.55   32.00
   0   4  17  493.55   32.30
  -1  -5  17  204.18   21.10
  -1   5  17  223.98   21.30
  -1   5  17  172.08   21.50
   0   5 -17   75.89   17.80
   0   5  17  105.79   17.60
  -1  -6  17   17.90    8.40
  -1   6  17   14.20    8.50
  -1   6  17   21.10    8.00
   0   6  17  107.89   18.00
   0   6 -17   63.99   13.40
  -1  -7  17    0.10    6.80
  -1   7  17    0.20    6.60
   0   7 -17   49.70   12.80
   0   7  17   49.60   12.80
  -1  -8  17  143.39   18.80
  -1   8  17  147.69   21.00
   0   8 -17   52.99   13.70
   0   8  17   47.90   12.40
  -1  -9  17   61.39   13.40
  -1   9  17   57.79   14.20
   0   9  17   58.69   14.10
   0   9 -17   52.59   13.30
  -1 -10  17   -1.40    6.30
  -1  10  17   10.60    9.20
   0  10 -17  240.18   26.10
   0  10  17  272.37   29.80
  -1   0  18   -1.80    6.10
   0   0  18  221.48   26.50
  -1  -1  18   11.00    7.10
  -1   1  18    3.70    6.60
  -1   1  18   15.40    7.20
   0  -1  18   18.50    9.50
   0   1  18   12.50    8.70
  -1  -2  18   75.09   13.80
  -1   2  18   67.49   13.10
  -1   2  18   70.49   13.50
   0  -2  18  394.96   29.00
   0   2  18  333.07   31.80
  -1   3  18   19.50    9.70
   0   0   0    0.00    0.00
_computing_structure_solution     'SHELXT 2014/5 (Sheldrick, 2014)'
;
_shelx_hkl_checksum     8500
_shelx_res_file
;
TITL CuL.res in P2(1)/n
    CuL_a.res
    created by SHELXL-2017/1 at 12:02:35 on 19-Mar-2022
CELL  0.71073   3.7711  26.4514  15.0864   90.000   97.100   90.000
ZERR    4.000   0.0004   0.0028   0.0015    0.000    0.002    0.000
LATT 1
SYMM 1/2-X, 1/2+Y, 1/2-Z
SFAC C  H  Cl Cu N  O
UNIT 64  56  4  4  12  12
OMIT 0 2 0
OMIT 0 1 1
L.S. 15
ACTA
BOND $H
FMAP 2
PLAN 20
EQIV $5 x-1/2, -y+3/2, z-1/2
EQIV $4 x+1/2, -y+3/2, z-1/2
HTAB C14 O3
HTAB O2 O3
HTAB O3 Cl1_$4
HTAB O3 O1_$5
SIZE 0.44 0.02 0.09
TEMP -173
WGHT    0.028600    0.666500
FVAR       0.36626
C1    1    0.914280    1.039845    0.882704    11.00000    0.01745    0.01840 =
         0.01098    0.00074    0.00114    0.00343
AFIX  43
H1    2    0.822246    1.026099    0.933371    11.00000   -1.20000
AFIX   0
C2    1    0.990869    1.091429    0.882125    11.00000    0.01847    0.01472 =
         0.01444   -0.00330   -0.00159    0.00260
AFIX  43
H2    2    0.951775    1.111932    0.931701    11.00000   -1.20000
AFIX   0
C3    1    1.122204    1.112400    0.810118    11.00000    0.02296    0.00767 =
         0.02062   -0.00172   -0.00333    0.00232
AFIX  43
H3    2    1.174056    1.147528    0.809169    11.00000   -1.20000
AFIX   0
C4    1    1.180333    1.081288    0.736904    11.00000    0.01346    0.01145 =
         0.01799    0.00000   -0.00116    0.00236
C5    1    1.312853    1.098466    0.658468    11.00000    0.01621    0.00759 =
         0.02227    0.00442   -0.00012   -0.00233
AFIX  43
H5    2    1.371662    1.133133    0.652668    11.00000   -1.20000
AFIX   0
C6    1    1.356390    1.065624    0.591421    11.00000    0.01475    0.01751 =
         0.01363    0.00447    0.00064   -0.00145
AFIX  43
H6    2    1.440700    1.077948    0.538699    11.00000   -1.20000
AFIX   0
C7    1    1.279836    1.013910    0.598131    11.00000    0.01256    0.01624 =
         0.01363   -0.00189    0.00295    0.00027
AFIX  43
H7    2    1.314425    0.991581    0.550631    11.00000   -1.20000
AFIX   0
C8    1    1.154830    0.995803    0.673644    11.00000    0.01140    0.01260 =
         0.01305    0.00184    0.00039    0.00202
C9    1    1.098793    1.029348    0.743394    11.00000    0.01064    0.01441 =
         0.01216   -0.00064   -0.00266    0.00169
C10   1    1.011263    0.864916    0.631639    11.00000    0.01370    0.01228 =
         0.01595   -0.00145    0.00101    0.00069
C11   1    0.893757    0.839652    0.708224    11.00000    0.01071    0.01375 =
         0.01451   -0.00004   -0.00112    0.00172
C12   1    0.811322    0.787249    0.700839    11.00000    0.01683    0.01195 =
         0.01683   -0.00017    0.00285   -0.00141
C13   1    0.837896    0.762716    0.620945    11.00000    0.01955    0.00859 =
         0.02052   -0.00016    0.00031    0.00022
C14   1    0.959126    0.787173    0.546761    11.00000    0.02527    0.01561 =
         0.01425   -0.00332    0.00246    0.00450
AFIX  43
H14   2    0.979522    0.768954    0.493360    11.00000   -1.20000
AFIX   0
C15   1    1.045255    0.836655    0.552881    11.00000    0.02177    0.01242 =
         0.01419   -0.00090    0.00427   -0.00211
AFIX  43
H15   2    1.130421    0.852982    0.503555    11.00000   -1.20000
AFIX   0
C16   1    0.692372    0.759466    0.779167    11.00000    0.02197    0.01260 =
         0.01959   -0.00038    0.00359   -0.00149
AFIX 137
H16A  2    0.534473    0.731513    0.757445    11.00000   -1.50000
H16B  2    0.563395    0.782752    0.814287    11.00000   -1.50000
H16C  2    0.901857    0.746056    0.816731    11.00000   -1.50000
AFIX   0
CL1   3    0.536092    0.929195    0.915400    11.00000    0.01904    0.01611 =
         0.01366    0.00093    0.00488    0.00109
CU1   4    0.900894    0.933902    0.805886    11.00000    0.01928    0.00893 =
         0.01099   -0.00005    0.00432   -0.00015
H2A   2    0.746599    0.705137    0.563346    11.00000    0.04488
H3W   2    0.852765    0.657045    0.448011    11.00000    0.04265
H4W   2    0.533264    0.674359    0.411941    11.00000    0.08761
N1    5    0.963633    1.009148    0.816104    11.00000    0.01614    0.01024 =
         0.01118   -0.00011    0.00107    0.00398
N2    5    1.065404    0.945085    0.690268    11.00000    0.01782    0.01103 =
         0.01405    0.00012    0.00464   -0.00067
N3    5    1.098236    0.914303    0.625226    11.00000    0.01649    0.01098 =
         0.01154   -0.00121    0.00037   -0.00055
O1    6    0.864480    0.862666    0.783126    11.00000    0.02622    0.00866 =
         0.01303   -0.00133    0.00507   -0.00115
O2    6    0.747257    0.713343    0.615653    11.00000    0.04025    0.00925 =
         0.01950   -0.00556    0.00950   -0.00426
O3    6    0.736032    0.677459    0.448799    11.00000    0.04017    0.01717 =
         0.02520   -0.00140    0.00469   -0.00173
HKLF 4
REM  CuL_a.res in P2(1)/n
REM R1 =  0.0362 for    2132 Fo > 4sig(Fo)  and  0.0534 for all    2746 data
REM    230 parameters refined using      0 restraints
END
WGHT      0.0286      0.6665
REM Highest difference peak  0.422,  deepest hole -0.411,  1-sigma level  0.090
Q1    1   0.3080  0.9147  0.9130  11.00000  0.05    0.42
Q2    1   1.2074  1.0495  0.7460  11.00000  0.05    0.35
Q3    1   0.9580  0.8526  0.6718  11.00000  0.05    0.34
Q4    1   0.7212  0.9046  0.7990  11.00000  0.05    0.33
Q5    1   1.0482  0.8490  0.6006  11.00000  0.05    0.33
Q6    1   1.0144  0.9801  0.8209  11.00000  0.05    0.33
Q7    1   0.8581  0.8943  0.7927  11.00000  0.05    0.32
Q8    1   0.9391  1.1007  0.8231  11.00000  0.05    0.31
Q9    1   0.6139  1.0069  0.9153  11.00000  0.05    0.31
Q10   1   0.7242  0.9226  0.8755  11.00000  0.05    0.31
Q11   1   0.9896  0.9346  0.7247  11.00000  0.05    0.31
Q12   1   1.2653  1.0381  0.5828  11.00000  0.05    0.31
Q13   1   1.0091  1.0197  0.7800  11.00000  0.05    0.30
Q14   1   1.0755  1.0156  0.7033  11.00000  0.05    0.30
Q15   1   0.7960  0.7808  0.6587  11.00000  0.05    0.30
Q16   1   1.2572  0.9223  0.8277  11.00000  0.05    0.30
Q17   1   0.8009  0.9268  0.6819  11.00000  0.05    0.29
Q18   1   1.0533  0.9360  0.6426  11.00000  0.05    0.29
Q19   1   0.8333  0.8475  0.7452  11.00000  0.05    0.29
Q20   1   1.0024  1.0177  0.8511  11.00000  0.05    0.29
;
_shelx_res_checksum     70684
