# Supplementary material for: Synthesis, crystal structure and photophysical properties of chlorido­[(E)-3-hy­droxy-2-methyl-6-(quinolin-8-yldiazen­yl)phenolato]copper(II) monohydrate
Source: Acta Crystallogr E Crystallogr Commun. 2022 Apr 5;78(Pt 5):473–6. doi: 10.1107/S2056989022003437 (PMC9069510; doi:10.1107/S2056989022003437)
Supplement: Supplementary file 2 [file e-78-00473-Isup2.hkl]

data_I                                                                          
_shelx_title ' 20131226_hagiwara_1_0m_a.res in P2(1)/n'                         
_shelx_refln_list_code          4                                               
_shelx_F_calc_maximum      261.59                                               
_exptl_crystal_F_000       804.00                                               
_reflns_d_resolution_high  0.8301                                               
                                                                                
loop_                                                                           
 _space_group_symop_operation_xyz                                               
 'x, y, z'                                                                      
 '-x+1/2, y+1/2, -z+1/2'                                                        
 '-x, -y, -z'                                                                   
 'x-1/2, -y-1/2, z-1/2'                                                         
                                                                                
_cell_length_a     3.7711                                                       
_cell_length_b    26.4514                                                       
_cell_length_c    15.0864                                                       
_cell_angle_alpha  90.000                                                       
_cell_angle_beta   97.100                                                       
_cell_angle_gamma  90.000                                                       
                                                                                
_shelx_F_squared_multiplier     1.000                                           
                                                                                
loop_                                                                           
 _refln_index_h                                                                 
 _refln_index_k                                                                 
 _refln_index_l                                                                 
 _refln_F_squared_calc                                                          
 _refln_F_squared_meas                                                          
 _refln_F_squared_sigma                                                         
 _refln_observed_status                                                         
   2   0   0       2918.95       2791.45       140.15 o                         
   4   0   0        607.91        466.58        93.18 o                         
   1   1   0      32833.91      32677.77      1098.32 o                         
   2   1   0       1375.20       1551.79        71.07 o                         
   3   1   0        654.35        514.79        58.76 o                         
   4   1   0         13.51         57.40        53.67 o                         
   1   2   0       8389.85       8483.25       247.49 o                         
   2   2   0       5075.43       4861.77       137.19 o                         
   3   2   0       2717.16       2995.80       123.54 o                         
   4   2   0        496.24        518.77        73.53 o                         
   1   3   0        321.50        325.29        19.76 o                         
   2   3   0        541.50        624.77        76.41 o                         
   3   3   0         10.74         44.61        26.62 o                         
   4   3   0         14.39         21.93        38.91 o                         
   0   4   0         10.78         17.86         6.45 o                         
   1   4   0      10687.25      10437.69       161.63 o                         
   2   4   0       1067.98       1047.74        55.91 o                         
   3   4   0       1152.59       1113.53        63.32 o                         
   4   4   0         23.43         -3.71        35.55 o                         
   1   5   0        155.72        173.40        12.79 o                         
   2   5   0        183.31        203.50        22.94 o                         
   3   5   0        180.63        213.67        42.98 o                         
   4   5   0          6.57         30.03        43.24 o                         
   0   6   0      20575.19      20524.29       354.68 o                         
   1   6   0         31.36         26.87         7.63 o                         
   2   6   0       1773.17       1688.01        55.13 o                         
   3   6   0       1116.20       1280.70        64.84 o                         
   4   6   0        310.91        308.18        59.90 o                         
   1   7   0         43.96         31.99         7.68 o                         
   2   7   0          3.07         13.55        10.89 o                         
   3   7   0        946.22        936.24        85.91 o                         
   4   7   0          2.78         -6.10        40.25 o                         
   0   8   0      13811.11      13267.02       247.96 o                         
   1   8   0       1295.79       1346.12        31.85 o                         
   2   8   0       2350.69       2238.92        65.43 o                         
   3   8   0        215.03        203.41        28.58 o                         
   4   8   0        236.38        198.08        52.30 o                         
   1   9   0        304.14        243.29        20.84 o                         
   2   9   0         24.16         24.14        12.51 o                         
   3   9   0        436.86        462.39        40.56 o                         
   4   9   0         17.47         22.76        37.51 o                         
   0  10   0       1955.65       1676.81        69.33 o                         
   1  10   0        193.90        196.14        17.69 o                         
   2  10   0       1500.60       1554.68        54.95 o                         
   3  10   0       2172.85       2224.55        78.31 o                         
   4  10   0        579.21        570.49        65.47 o                         
   1  11   0        919.68        971.25        36.01 o                         
   2  11   0       1190.15       1158.95        49.75 o                         
   3  11   0         10.12         16.17        28.83 o                         
   4  11   0         13.13         24.15        33.96 o                         
   0  12   0       6603.92       7054.86       162.67 o                         
   1  12   0       5538.86       5496.49       100.34 o                         
   2  12   0        220.20        183.14        22.27 o                         
   3  12   0       3184.18       3157.47       112.21 o                         
   4  12   0          3.83         -8.42        35.99 o                         
   1  13   0        912.50       1021.28        46.69 o                         
   2  13   0       2897.45       2739.97        79.51 o                         
   3  13   0        576.01        514.45        65.75 o                         
   4  13   0         12.67         -7.08        43.22 o                         
   0  14   0      23533.14      24251.28       451.81 o                         
   1  14   0          1.70         -1.18        10.07 o                         
   2  14   0       2039.51       1975.80        99.56 o                         
   3  14   0        844.56        871.36        76.26 o                         
   4  14   0         50.59          3.44        43.32 o                         
   1  15   0        511.66        456.42        47.79 o                         
   2  15   0          1.35          1.85        12.27 o                         
   3  15   0        822.96        905.60        72.98 o                         
   0  16   0       4653.27       3981.87       166.24 o                         
   1  16   0        848.19        830.27        44.51 o                         
   2  16   0        708.20        641.63        42.86 o                         
   3  16   0        429.01        516.19        57.60 o                         
   1  17   0        234.05        195.91        27.70 o                         
   2  17   0        458.57        461.63        81.03 o                         
   3  17   0        122.82        112.45        35.83 o                         
   0  18   0        934.55        963.12        71.00 o                         
   1  18   0       2788.00       2904.97        90.27 o                         
   2  18   0          2.22         16.48        20.50 o                         
   3  18   0       2015.24       2367.35       113.20 o                         
   1  19   0        473.73        470.25        50.24 o                         
   2  19   0       1297.74       1354.32        82.58 o                         
   3  19   0        269.10        206.47        46.14 o                         
   0  20   0       2537.50       2549.36       105.17 o                         
   1  20   0        702.22        650.42        44.51 o                         
   2  20   0        273.23        311.86        45.19 o                         
   3  20   0       2061.24       2403.40       237.39 o                         
   1  21   0         19.62         40.96        17.34 o                         
   2  21   0        360.42        405.67        55.28 o                         
   3  21   0        728.76        690.88        94.38 o                         
   0  22   0       4142.61       3922.13       227.70 o                         
   1  22   0        757.48        883.38        55.53 o                         
   2  22   0        704.29        773.07        68.46 o                         
   3  22   0         87.36         83.90        49.21 o                         
   1  23   0         13.64         -7.20        18.87 o                         
   2  23   0        378.99        335.65        48.68 o                         
   3  23   0        146.91        143.94        66.05 o                         
   0  24   0        708.53        857.54        80.28 o                         
   1  24   0       1841.42       1775.70       100.12 o                         
   2  24   0        135.98        119.82        37.12 o                         
   1  25   0        230.04        246.42        41.06 o                         
   2  25   0       1490.30       1349.91        93.14 o                         
   0  26   0        720.28        702.02       103.99 o                         
   1  26   0        924.02        899.31       108.85 o                         
   2  26   0        111.07         97.16        56.34 o                         
   1  27   0        325.66        365.54        49.33 o                         
   2  27   0       1568.11       1894.55       177.75 o                         
   0  28   0       3187.90       3346.81       222.89 o                         
   1  28   0       1363.13       1311.87        91.31 o                         
   2  28   0         30.96         -4.63        42.61 o                         
   1  29   0        104.53        100.63        35.70 o                         
   0  30   0       2896.99       2697.52       207.24 o                         
   1  30   0         14.21         25.35        32.83 o                         
   1  31   0        374.18        474.71        70.81 o                         
  -3   0   1        295.94        285.51        66.35 o                         
  -1   0   1        241.39        208.73        28.33 o                         
   1   0   1       7916.67       8503.38       247.49 o                         
   3   0   1       6448.53       6194.17       269.11 o                         
  -4   1   1        172.66        141.31        43.14 o                         
  -3   1   1       2155.69       2163.31       103.46 o                         
  -2   1   1       7464.49       6945.76       172.62 o                         
  -1   1   1      12092.73      12345.71       228.98 o                         
   1   1   1        212.79        272.20        25.99 o                         
   2   1   1         85.52         46.73        20.54 o                         
   3   1   1         74.53         47.71        41.00 o                         
   4   1   1         10.77        -16.08        32.95 o                         
  -4   2   1        184.53        169.97        36.34 o                         
  -3   2   1        482.90        763.28       103.62 o                         
  -2   2   1        373.81        416.50        41.92 o                         
  -1   2   1        635.80        747.04        33.43 o                         
   0   2   1      14435.21      15376.40       210.15 o                         
   1   2   1      12757.29      13606.56       257.72 o                         
   2   2   1       5789.85       5563.65       244.85 o                         
   3   2   1       2515.30       2623.06       118.86 o                         
   4   2   1        408.43        301.91        77.53 o                         
  -4   3   1         71.07         42.12        32.65 o                         
  -3   3   1       3338.80       3462.72       102.41 o                         
  -2   3   1       2662.25       2752.68       140.89 o                         
  -1   3   1         10.94         13.44         6.78 o                         
   0   3   1        120.43        148.38        10.08 o                         
   1   3   1      10106.72       9698.74       151.75 o                         
   2   3   1       4462.05       4813.74       140.79 o                         
   3   3   1         62.43         36.15        29.52 o                         
   4   3   1         96.70         94.37        41.49 o                         
  -4   4   1         11.33        -11.93        32.68 o                         
  -3   4   1         19.51         19.90        19.55 o                         
  -2   4   1        162.10        135.05        19.42 o                         
  -1   4   1       1542.11       1704.52        42.10 o                         
   0   4   1        489.11        491.55        21.23 o                         
   1   4   1        696.32        695.59        27.72 o                         
   2   4   1       5749.03       5656.84       117.38 o                         
   3   4   1        695.37        756.60        53.79 o                         
   4   4   1        612.61        659.66        82.84 o                         
  -4   5   1          8.99          3.28        33.13 o                         
  -3   5   1       1357.03       1367.30        63.79 o                         
  -2   5   1       3128.49       3166.09        80.49 o                         
  -1   5   1         77.07         91.29        10.32 o                         
   0   5   1       1112.80       1231.42        27.24 o                         
   1   5   1         85.15         55.64         8.61 o                         
   2   5   1        602.09        635.65        56.01 o                         
   3   5   1          5.72         25.74        19.03 o                         
   4   5   1          6.97         20.61        37.62 o                         
  -4   6   1         46.08         86.81        45.08 o                         
  -3   6   1        128.62        182.62        28.87 o                         
  -2   6   1        683.22        696.35        40.63 o                         
  -1   6   1       1472.41       1380.31        38.63 o                         
   0   6   1       3015.81       2946.68        50.95 o                         
   1   6   1       2288.06       2109.96        47.67 o                         
   2   6   1         12.11          7.98        10.70 o                         
   3   6   1       1218.78       1253.92        63.18 o                         
   4   6   1        239.19        272.85        60.00 o                         
  -4   7   1        264.35        230.72        53.14 o                         
  -3   7   1        129.22         95.08        24.45 o                         
  -2   7   1       3820.52       3730.09       135.78 o                         
  -1   7   1       1959.31       1973.89        37.86 o                         
   0   7   1       5763.02       5716.44       100.26 o                         
   1   7   1         43.37         38.99         8.20 o                         
   2   7   1        282.84        313.61        31.22 o                         
   3   7   1          5.59         -0.12        17.74 o                         
   4   7   1        116.18         33.68        48.08 o                         
  -4   8   1          1.90          8.91        28.06 o                         
  -3   8   1        254.52        238.14        52.62 o                         
  -2   8   1        250.27        230.26        28.80 o                         
  -1   8   1        384.04        349.95        24.99 o                         
   0   8   1         12.17         70.10        28.62 o                         
   1   8   1       1874.06       2027.78        55.90 o                         
   2   8   1        208.98        205.05        22.87 o                         
   3   8   1       4503.69       4675.24       237.02 o                         
   4   8   1         55.42         37.25        41.39 o                         
  -4   9   1        104.17         81.49        44.75 o                         
  -3   9   1       1895.07       1921.11        75.82 o                         
  -2   9   1       2786.17       2724.71        67.19 o                         
  -1   9   1        457.54        393.90        18.66 o                         
   0   9   1       3903.32       3819.56        79.67 o                         
   1   9   1        549.87        537.47        46.02 o                         
   2   9   1       1796.10       1854.25        58.07 o                         
   3   9   1         96.32        188.05        41.73 o                         
   4   9   1         81.66         30.00        48.83 o                         
  -4  10   1        331.79        378.35        76.94 o                         
  -3  10   1        175.89        165.14        26.43 o                         
  -2  10   1        271.12        269.50        31.53 o                         
  -1  10   1       2548.69       2581.39        62.31 o                         
   0  10   1      12375.09      12113.38       168.83 o                         
   1  10   1       5578.26       5643.89       113.71 o                         
   2  10   1       4485.41       4450.69       101.21 o                         
   3  10   1       1417.41       1285.81        96.23 o                         
   4  10   1        262.61        201.97        51.82 o                         
  -4  11   1        390.96        354.50       232.92 o                         
  -3  11   1       1765.18       1741.61        67.55 o                         
  -2  11   1        140.69        148.02        32.82 o                         
  -1  11   1       1995.40       2072.35        50.76 o                         
   0  11   1        159.66        217.54        20.73 o                         
   1  11   1      14932.72      15526.20       218.81 o                         
   2  11   1       2252.44       2274.61       115.02 o                         
   3  11   1        153.02        161.16        43.10 o                         
   4  11   1         66.26         64.37       105.11 o                         
  -4  12   1        614.21        640.46        92.42 o                         
  -3  12   1        858.11        871.36        52.69 o                         
  -2  12   1        921.41        968.15        51.54 o                         
  -1  12   1       1242.46       1388.32        41.89 o                         
   0  12   1      32637.63      34695.04       431.41 o                         
   1  12   1         55.61         83.31        14.61 o                         
   2  12   1       2737.74       2949.83       164.73 o                         
   3  12   1        665.77        650.69       105.86 o                         
   4  12   1        261.63        223.94        58.63 o                         
  -4  13   1        682.85        573.68        88.56 o                         
  -3  13   1        305.71        362.48        37.64 o                         
  -2  13   1       4066.30       3830.19        87.61 o                         
  -1  13   1       3297.93       3508.90        74.62 o                         
   0  13   1         12.25         80.30        15.10 o                         
   1  13   1       9537.21       9751.26       190.65 o                         
   2  13   1        106.08        140.61        49.48 o                         
   3  13   1          0.09         34.42        30.01 o                         
   4  13   1          9.11         31.92        34.57 o                         
  -4  14   1         14.27         -4.45        40.01 o                         
  -3  14   1        457.18        449.62        77.35 o                         
  -2  14   1        107.84         95.58        18.85 o                         
  -1  14   1        913.11        836.52        38.78 o                         
   0  14   1       2802.05       2793.54        89.95 o                         
   1  14   1       7529.70       7641.91       142.77 o                         
   2  14   1        770.42        695.10        44.65 o                         
   3  14   1       4171.49       4118.58       136.24 o                         
   4  14   1         31.42         11.12        34.76 o                         
  -4  15   1        119.20         66.35        73.80 o                         
  -3  15   1        652.49        574.68        58.99 o                         
  -2  15   1       5727.54       5492.26       152.26 o                         
  -1  15   1          2.74          9.77        10.35 o                         
   0  15   1       1632.65       1445.63        86.00 o                         
   1  15   1        113.70        132.54        20.54 o                         
   2  15   1        744.53        746.17        56.27 o                         
   3  15   1        101.83        151.98        36.83 o                         
  -3  16   1        598.96        706.90        73.38 o                         
  -2  16   1        211.00        196.20        32.00 o                         
  -1  16   1       1462.43       1267.16        62.29 o                         
   0  16   1        731.89        644.83        36.94 o                         
   1  16   1        338.53        300.14        31.06 o                         
   2  16   1       1159.36       1146.94        72.50 o                         
   3  16   1       2760.59       3093.97       120.40 o                         
  -3  17   1       1347.71       1376.43       117.44 o                         
  -2  17   1       1229.66       1286.83        71.94 o                         
  -1  17   1          5.30         -5.23         9.86 o                         
   0  17   1        680.26        709.23        41.17 o                         
   1  17   1       1899.67       1836.03        61.03 o                         
   2  17   1        212.33        145.94        38.74 o                         
   3  17   1         40.23         29.18        29.83 o                         
  -3  18   1         63.08         30.22        39.57 o                         
  -2  18   1         15.67        -17.11        17.27 o                         
  -1  18   1        213.59        296.67        28.62 o                         
   0  18   1       7634.48       7595.81       137.89 o                         
   1  18   1         16.67         14.24        13.41 o                         
   2  18   1        596.74        539.74        59.72 o                         
   3  18   1        189.76        183.56        42.90 o                         
  -3  19   1       2315.66       2534.34       531.47 o                         
  -2  19   1         22.27         -4.15        19.96 o                         
  -1  19   1       1100.75       1104.19        77.13 o                         
   0  19   1        437.88        511.19        37.19 o                         
   1  19   1       1251.89       1203.49        63.15 o                         
   2  19   1        434.61        386.75        47.54 o                         
   3  19   1         62.01         91.58        35.35 o                         
  -3  20   1          3.29          8.43        38.09 o                         
  -2  20   1         97.62         99.75        30.81 o                         
  -1  20   1          7.29          9.09        13.83 o                         
   0  20   1       1756.85       1808.72        61.58 o                         
   1  20   1        759.37        698.84        47.07 o                         
   2  20   1       1954.67       1947.19       101.41 o                         
   3  20   1       1098.08       1172.01       182.24 o                         
  -3  21   1        614.69        757.15       100.30 o                         
  -2  21   1        835.97        889.73        71.18 o                         
  -1  21   1        426.84        388.01        61.06 o                         
   0  21   1       1484.42       1510.87        61.73 o                         
   1  21   1       1419.63       1455.31        67.35 o                         
   2  21   1        375.69        322.33        43.60 o                         
   3  21   1         60.16         28.72        30.97 o                         
  -3  22   1         36.67         69.28        45.32 o                         
  -2  22   1        377.99        379.01        50.75 o                         
  -1  22   1        667.65        771.39        61.47 o                         
   0  22   1        357.57        393.11        36.54 o                         
   1  22   1       1872.50       1567.96        83.71 o                         
   2  22   1         32.64         52.78        40.45 o                         
   3  22   1       2179.26       2478.83       177.48 o                         
  -3  23   1         48.40         21.13        48.83 o                         
  -2  23   1       3802.97       3968.80       133.92 o                         
  -1  23   1        449.80        411.66        65.56 o                         
   0  23   1        425.11        533.38        43.92 o                         
   1  23   1         42.81         59.68        21.26 o                         
   2  23   1         27.99         -5.16        26.99 o                         
   3  23   1        190.94        156.72       140.89 o                         
  -2  24   1        204.07        170.96        49.71 o                         
  -1  24   1       1100.03       1117.02        76.20 o                         
   0  24   1        701.33        721.84        64.24 o                         
   1  24   1          6.71        -15.67        20.91 o                         
   2  24   1         14.65         25.60        30.65 o                         
  -2  25   1        889.63        850.20       154.31 o                         
  -1  25   1        215.96        136.86        34.23 o                         
   0  25   1        184.93        167.64        29.63 o                         
   1  25   1        475.06        524.14        68.21 o                         
   2  25   1       1420.80       1317.45        95.00 o                         
  -2  26   1        227.42        266.81        67.09 o                         
  -1  26   1        455.68        626.21        63.99 o                         
   0  26   1       1330.29       1444.84        75.97 o                         
   1  26   1         45.60         44.41        28.36 o                         
   2  26   1        828.21        839.41        77.43 o                         
  -2  27   1        114.87         95.52        51.38 o                         
  -1  27   1       1637.90       1635.61       102.14 o                         
   0  27   1       1385.84       1344.79       134.37 o                         
   1  27   1       1008.14       1098.19        84.18 o                         
   2  27   1        258.58        171.96        42.49 o                         
  -2  28   1          0.02         -3.52        42.01 o                         
  -1  28   1        326.71        322.48        62.64 o                         
   0  28   1       2967.05       2693.42       110.57 o                         
   1  28   1        591.49        585.35        75.67 o                         
   2  28   1        394.16        366.13        63.89 o                         
  -1  29   1        488.84        469.23        61.07 o                         
   0  29   1        918.46       1124.74       140.85 o                         
   1  29   1       1681.28       1745.14       107.04 o                         
  -1  30   1        645.32        807.04        78.83 o                         
   0  30   1         12.62         21.50        34.50 o                         
   1  30   1        626.64        677.16        70.55 o                         
  -1  31   1         14.35          2.37        42.43 o                         
   0  31   1         51.71         70.62        46.83 o                         
  -2   0   2       1280.89       1311.11        87.96 o                         
   0   0   2      26566.36      27520.49       368.21 o                         
   2   0   2       1234.72       1135.93        90.95 o                         
   4   0   2        326.84        327.26        85.73 o                         
  -4   1   2          0.62         33.95        28.01 o                         
  -3   1   2       6604.23       6816.72       195.54 o                         
  -2   1   2       2753.72       2779.76        92.75 o                         
  -1   1   2        483.60        416.75        21.81 o                         
   0   1   2       1875.38       1891.57        24.78 o                         
   1   1   2      68428.04      72148.18      2460.13 o                         
   2   1   2       2706.55       3061.30       156.55 o                         
   3   1   2       1594.26       1631.04       122.63 o                         
   4   1   2        158.45        112.87        47.96 o                         
  -4   2   2        625.01        535.69        54.11 o                         
  -3   2   2         10.37         33.55        28.70 o                         
  -2   2   2       1090.43        891.93        54.79 o                         
  -1   2   2         57.07         68.51        11.30 o                         
   0   2   2       8119.76       8499.73       107.04 o                         
   1   2   2      40112.70      42609.54       726.30 o                         
   2   2   2       6489.25       6794.24       180.22 o                         
   3   2   2       2229.65       2064.75       107.77 o                         
   4   2   2         68.76         29.61        37.09 o                         
  -4   3   2         91.45         62.95        30.18 o                         
  -3   3   2        127.58        151.47        27.41 o                         
  -2   3   2       6193.83       5620.53       116.31 o                         
  -1   3   2          8.95         25.01        10.99 o                         
   0   3   2      12683.65      13120.23       162.46 o                         
   1   3   2      13840.48      14010.81       219.81 o                         
   2   3   2       8733.85       9505.67       279.88 o                         
   3   3   2        946.95       1177.73        92.83 o                         
   4   3   2        675.52        710.35       124.49 o                         
  -4   4   2         15.33         -6.87        21.82 o                         
  -3   4   2         64.00         75.63        22.17 o                         
  -2   4   2        113.22        112.28        17.90 o                         
  -1   4   2       1194.34       1322.89        32.13 o                         
   0   4   2         24.38         28.99         6.78 o                         
   1   4   2       1132.44       1254.17        28.89 o                         
   2   4   2         84.99         88.18        26.74 o                         
   3   4   2       2395.72       2412.95        82.54 o                         
   4   4   2        181.14        225.29        60.01 o                         
  -4   5   2         84.36         76.02        28.02 o                         
  -3   5   2       1066.03       1137.80        80.53 o                         
  -2   5   2       4918.85       4948.53        94.93 o                         
  -1   5   2        719.95        718.09        46.81 o                         
   0   5   2       3686.04       3909.82        72.32 o                         
   1   5   2       4975.24       4781.68        75.55 o                         
   2   5   2        150.92        160.33        19.85 o                         
   3   5   2        970.08        947.57       100.70 o                         
   4   5   2        245.05        202.29        57.72 o                         
  -4   6   2        355.13        432.57        55.39 o                         
  -3   6   2          1.13         22.72        15.97 o                         
  -2   6   2       1201.20       1243.78        42.28 o                         
  -1   6   2         38.92         39.30         8.27 o                         
   0   6   2       4838.18       4877.57        88.88 o                         
   1   6   2        582.85        600.15        32.74 o                         
   2   6   2        339.13        349.36        26.82 o                         
   3   6   2         26.62         18.92        28.12 o                         
   4   6   2          4.54         11.97        35.74 o                         
  -4   7   2          2.68         23.22        26.94 o                         
  -3   7   2       2266.02       2402.09        73.41 o                         
  -2   7   2        360.56        390.53        27.36 o                         
  -1   7   2         19.13         17.34         7.54 o                         
   0   7   2        649.48        693.37        31.24 o                         
   1   7   2      10451.53       9706.79       167.47 o                         
   2   7   2        625.50        626.46        32.77 o                         
   3   7   2       1806.03       2111.65       109.32 o                         
   4   7   2          8.75         -5.78        34.70 o                         
  -4   8   2        594.34        434.21       185.58 o                         
  -3   8   2        163.05        161.48        30.21 o                         
  -2   8   2        628.86        614.49        39.92 o                         
  -1   8   2        263.99        290.96        19.68 o                         
   0   8   2        251.08        347.28        20.28 o                         
   1   8   2        632.79        605.97        63.60 o                         
   2   8   2       1700.13       1735.79        53.87 o                         
   3   8   2        376.76        297.98        93.89 o                         
   4   8   2        334.53        235.28        57.98 o                         
  -4   9   2          6.36         32.39        39.67 o                         
  -3   9   2       3317.31       3435.67        89.88 o                         
  -2   9   2       3315.50       3354.73        96.03 o                         
  -1   9   2       3082.47       3097.63        51.97 o                         
   0   9   2       4832.77       4795.99        81.82 o                         
   1   9   2       4346.82       4228.97       112.54 o                         
   2   9   2         82.43         61.49        18.18 o                         
   3   9   2       2631.59       2786.52       221.74 o                         
   4   9   2         41.80         17.57        40.22 o                         
  -4  10   2        352.82        343.05        70.65 o                         
  -3  10   2        133.88         98.64        22.21 o                         
  -2  10   2        168.68        154.83        19.66 o                         
  -1  10   2       1387.01       1348.24        31.64 o                         
   0  10   2       2100.18       2080.11        49.14 o                         
   1  10   2        130.10        130.46        20.73 o                         
   2  10   2        720.98        701.30        36.73 o                         
   3  10   2       1531.78       1606.12       167.73 o                         
   4  10   2         40.09         35.13        45.49 o                         
  -4  11   2        358.05        395.84        75.65 o                         
  -3  11   2         23.08          2.55        16.28 o                         
  -2  11   2       7252.87       7204.37       128.92 o                         
  -1  11   2        142.77        197.60        14.77 o                         
   0  11   2      15488.06      15695.02       213.93 o                         
   1  11   2         31.84         23.60        17.33 o                         
   2  11   2        530.12        571.05        45.07 o                         
   3  11   2         21.87         -8.31        29.82 o                         
   4  11   2        947.20        855.04       109.96 o                         
  -4  12   2         78.73         29.17        46.59 o                         
  -3  12   2          3.00          0.40        16.53 o                         
  -2  12   2         77.57         75.93        21.41 o                         
  -1  12   2       1610.37       1502.81        41.04 o                         
   0  12   2          1.02         11.12         8.53 o                         
   1  12   2        376.62        429.39        34.67 o                         
   2  12   2          9.98         14.95        16.70 o                         
   3  12   2       1662.73       1724.13       109.40 o                         
   4  12   2         44.81         53.84        44.27 o                         
  -4  13   2        717.99        677.06        94.31 o                         
  -3  13   2       1260.09       1370.03        64.00 o                         
  -2  13   2       7705.75       7269.77       198.07 o                         
  -1  13   2         64.06         64.91        14.10 o                         
   0  13   2       1144.53       1065.22        39.31 o                         
   1  13   2       8174.12       8117.37       160.30 o                         
   2  13   2         65.34         62.40        21.34 o                         
   3  13   2        472.62        476.86        67.39 o                         
   4  13   2        501.91        547.25       100.64 o                         
  -4  14   2        185.15        228.54        65.80 o                         
  -3  14   2         54.92         41.14        21.00 o                         
  -2  14   2       1582.15       1657.29        56.12 o                         
  -1  14   2       1428.00       1287.19        41.66 o                         
   0  14   2       2936.60       2998.01        69.34 o                         
   1  14   2       1696.97       1836.63        57.68 o                         
   2  14   2        433.05        398.16        40.54 o                         
   3  14   2        344.35        388.58        70.78 o                         
  -4  15   2         67.79         -8.50        46.01 o                         
  -3  15   2       2673.65       2794.38       102.64 o                         
  -2  15   2        425.63        374.21        43.33 o                         
  -1  15   2        539.66        482.36        39.80 o                         
   0  15   2        646.91        676.31        37.51 o                         
   1  15   2      17387.48      17018.63       250.23 o                         
   2  15   2         44.70         57.91        21.30 o                         
   3  15   2        747.68        725.22        82.77 o                         
  -3  16   2        313.32        314.63        96.13 o                         
  -2  16   2         21.13         29.46        19.29 o                         
  -1  16   2         22.63          8.88        10.11 o                         
   0  16   2       2186.59       1965.83       110.37 o                         
   1  16   2        157.02        175.15        24.06 o                         
   2  16   2       1814.25       1696.23        75.53 o                         
   3  16   2        936.56        864.04        74.81 o                         
  -3  17   2        277.17        352.91       155.76 o                         
  -2  17   2       2621.51       2683.82        94.48 o                         
  -1  17   2       1377.52       1288.03        80.59 o                         
   0  17   2       8509.92       8580.75       148.12 o                         
   1  17   2       1291.43       1164.67        55.13 o                         
   2  17   2        218.73        189.30        28.66 o                         
   3  17   2        891.74        858.36       113.41 o                         
  -3  18   2          2.09         21.47        52.55 o                         
  -2  18   2        122.62        124.92        55.77 o                         
  -1  18   2       1074.38       1053.64        47.99 o                         
   0  18   2         38.32         45.74        14.93 o                         
   1  18   2         61.36         46.85        18.70 o                         
   2  18   2        160.88        117.28        31.85 o                         
   3  18   2        696.80        614.61        64.51 o                         
  -3  19   2         42.37         44.46        80.51 o                         
  -2  19   2       4730.92       4577.65       132.49 o                         
  -1  19   2        394.67        392.83        33.41 o                         
   0  19   2       5009.03       4895.41       105.97 o                         
   1  19   2          2.89          6.63        14.00 o                         
   2  19   2        115.79        134.70        25.98 o                         
   3  19   2        579.50        543.87        63.50 o                         
  -3  20   2        249.06        192.29        54.14 o                         
  -2  20   2          1.14          9.87        22.51 o                         
  -1  20   2        363.25        363.97        40.78 o                         
   0  20   2         67.33         80.62        23.27 o                         
   1  20   2         26.54         50.74        19.24 o                         
   2  20   2          4.56         -8.64        22.02 o                         
   3  20   2        510.63        510.04        65.56 o                         
  -3  21   2        847.89        975.23       218.01 o                         
  -2  21   2        419.27        433.52        86.00 o                         
  -1  21   2        333.89        401.75        55.32 o                         
   0  21   2        735.21        676.90        52.62 o                         
   1  21   2       2564.61       2471.17        80.27 o                         
   2  21   2          9.58         16.29        24.50 o                         
   3  21   2          2.89         32.59        36.36 o                         
  -3  22   2        254.81        231.27       117.41 o                         
  -2  22   2          3.37        -21.02        27.29 o                         
  -1  22   2          7.21         12.26        19.68 o                         
   0  22   2        659.28        747.24        49.38 o                         
   1  22   2        315.48        263.22        32.78 o                         
   2  22   2         80.72         67.21        32.94 o                         
   3  22   2         78.35         -7.45        40.59 o                         
  -3  23   2         77.08         55.37        57.03 o                         
  -2  23   2       3270.92       3424.61       340.26 o                         
  -1  23   2       1002.18        924.33        69.00 o                         
   0  23   2         36.81         89.16        22.19 o                         
   1  23   2       2591.81       2734.30       106.83 o                         
   2  23   2         47.56         53.58        29.88 o                         
   3  23   2        378.46        460.45        94.30 o                         
  -2  24   2        320.60        424.74        71.28 o                         
  -1  24   2        471.31        537.74        64.74 o                         
   0  24   2        818.87       1002.14        60.51 o                         
   1  24   2         26.09         45.99        22.17 o                         
   2  24   2        379.05        426.91        57.59 o                         
  -2  25   2       5579.87       5605.34       220.25 o                         
  -1  25   2          2.43         17.78        23.91 o                         
   0  25   2       5483.49       5388.92       138.24 o                         
   1  25   2       1285.20       1401.39        82.51 o                         
   2  25   2          1.98          8.59        30.02 o                         
  -2  26   2         20.74         72.26        44.47 o                         
  -1  26   2       2479.01       2210.52       123.98 o                         
   0  26   2         64.28        114.18        31.87 o                         
   1  26   2         54.45         31.30        28.90 o                         
   2  26   2        131.40        133.57        42.92 o                         
  -2  27   2       3034.61       3324.61       183.23 o                         
  -1  27   2        266.79        294.29        46.03 o                         
   0  27   2       3225.92       3241.73       251.22 o                         
   1  27   2        394.47        355.56        52.09 o                         
   2  27   2        202.54        166.05        51.17 o                         
  -2  28   2         81.05         34.43        47.66 o                         
  -1  28   2       1503.38       1630.16       172.02 o                         
   0  28   2         94.56        105.28        32.55 o                         
   1  28   2         73.32         70.52        33.98 o                         
   2  28   2          2.53         35.31        35.21 o                         
  -1  29   2        103.83        100.21        43.74 o                         
   0  29   2        319.04        309.43        50.48 o                         
   1  29   2       2074.21       2377.18       147.78 o                         
  -1  30   2         72.73         83.73        73.80 o                         
   0  30   2        727.44        625.81        84.82 o                         
   1  30   2        439.12        380.58        61.10 o                         
   0  31   2        731.57        894.88       101.21 o                         
  -3   0   3         13.53        -23.85        23.85 o                         
  -1   0   3      16992.09      18107.95       318.02 o                         
   1   0   3        751.97        734.95        56.65 o                         
   3   0   3          9.60        -27.58        35.78 o                         
  -4   1   3        174.06        153.53        32.31 o                         
  -3   1   3        354.79        330.34        46.24 o                         
  -2   1   3       4227.46       4060.39        95.09 o                         
  -1   1   3         61.05         51.96         7.51 o                         
   0   1   3       3304.87       3232.57        40.68 o                         
   1   1   3        396.46        505.76        68.58 o                         
   2   1   3        308.43        329.60        59.23 o                         
   3   1   3       1018.82       1170.22       130.46 o                         
   4   1   3       1678.26       1516.50       122.54 o                         
  -4   2   3       1435.66       1519.10       116.31 o                         
  -3   2   3        391.81        355.36        32.65 o                         
  -2   2   3       8308.11       8322.57       135.03 o                         
  -1   2   3       3071.13       3337.71        50.55 o                         
   0   2   3         31.56         58.69         8.00 o                         
   1   2   3       1884.51       1876.52        55.05 o                         
   2   2   3       1990.95       2131.30        92.24 o                         
   3   2   3         41.28         46.74        29.17 o                         
   4   2   3        155.16        151.41        54.79 o                         
  -4   3   3         24.86         39.46        23.82 o                         
  -3   3   3        669.37        758.85        62.74 o                         
  -2   3   3        167.16        213.00        20.72 o                         
  -1   3   3        894.87        989.89        22.68 o                         
   0   3   3        674.43        677.91        26.79 o                         
   1   3   3      21753.23      21799.73       326.73 o                         
   2   3   3       1260.06       1380.94        74.18 o                         
   3   3   3       5079.01       5056.30       176.29 o                         
   4   3   3         21.02        -33.47        33.47 o                         
  -4   4   3       1008.32       1029.80        65.40 o                         
  -3   4   3        176.09        202.97        27.02 o                         
  -2   4   3       7127.51       6959.76       141.60 o                         
  -1   4   3       1313.38       1321.78        26.41 o                         
   0   4   3        501.18        474.79        22.49 o                         
   1   4   3        148.58        169.99        19.28 o                         
   2   4   3       6422.95       6456.94       177.24 o                         
   3   4   3       2640.59       2779.99       144.99 o                         
   4   4   3          1.34          0.75        61.87 o                         
  -4   5   3          1.78         13.90        26.10 o                         
  -3   5   3        116.52         92.80        21.34 o                         
  -2   5   3        453.78        420.02        30.01 o                         
  -1   5   3        874.75        881.51        19.38 o                         
   0   5   3        788.19        806.05        28.38 o                         
   1   5   3       5103.53       4874.45       101.94 o                         
   2   5   3       1390.65       1381.53        57.38 o                         
   3   5   3       6566.58       7085.85       218.72 o                         
   4   5   3       1354.73       1217.73       112.80 o                         
  -4   6   3        709.24        906.43       108.23 o                         
  -3   6   3         46.89         61.88        19.19 o                         
  -2   6   3       1433.84       1357.83        46.91 o                         
  -1   6   3        110.64         78.78         9.93 o                         
   0   6   3        894.27        898.33        31.35 o                         
   1   6   3       3435.74       3417.65        81.69 o                         
   2   6   3         66.52         66.35        13.50 o                         
   3   6   3        617.24        592.30        69.31 o                         
   4   6   3        116.11        103.62        57.03 o                         
  -4   7   3         39.17         24.93        30.50 o                         
  -3   7   3         50.91         11.20        16.72 o                         
  -2   7   3       1314.53       1257.70        42.97 o                         
  -1   7   3          9.49         13.96         6.67 o                         
   0   7   3       4476.34       4214.61        94.57 o                         
   1   7   3        572.89        517.30        34.08 o                         
   2   7   3          1.34         -5.13        12.98 o                         
   3   7   3        431.17        368.12        87.18 o                         
   4   7   3       1075.45       1380.20       121.78 o                         
  -4   8   3         67.05         44.76        44.35 o                         
  -3   8   3          7.90         26.77        15.51 o                         
  -2   8   3       1368.56       1351.33        44.63 o                         
  -1   8   3       2405.51       2250.54        49.32 o                         
   0   8   3         17.14         17.91         9.65 o                         
   1   8   3        713.97        640.70        39.41 o                         
   2   8   3         85.10        123.71        17.39 o                         
   3   8   3        514.15        515.34        65.59 o                         
   4   8   3        481.13        441.58        77.86 o                         
  -4   9   3         45.79         41.07        43.41 o                         
  -3   9   3        122.69        108.29        22.00 o                         
  -2   9   3       1717.85       1606.88        49.56 o                         
  -1   9   3        894.88        948.01        40.31 o                         
   0   9   3       1135.78       1083.03        40.03 o                         
   1   9   3       3362.25       3411.27        86.63 o                         
   2   9   3       1623.85       1616.85       110.67 o                         
   3   9   3       2896.02       2836.94       132.22 o                         
   4   9   3       1180.97       1366.92       123.01 o                         
  -4  10   3       1672.07       1739.00       138.90 o                         
  -3  10   3        105.32        136.54        23.66 o                         
  -2  10   3        755.23        633.59        36.15 o                         
  -1  10   3        973.35        913.38        49.60 o                         
   0  10   3       1779.41       1860.11        56.48 o                         
   1  10   3        235.51        373.66        32.51 o                         
   2  10   3       3847.29       4013.66       111.13 o                         
   3  10   3        645.17        649.26       121.88 o                         
   4  10   3        239.76        159.57        56.65 o                         
  -4  11   3        785.95        724.81        96.20 o                         
  -3  11   3         37.25         36.93        34.85 o                         
  -2  11   3       1543.39       1563.63        50.45 o                         
  -1  11   3        126.06        112.97        15.06 o                         
   0  11   3       1317.76       1396.98        41.57 o                         
   1  11   3      14476.87      14246.66       299.74 o                         
   2  11   3        465.95        418.84        40.47 o                         
   3  11   3       2138.67       2320.84       132.17 o                         
   4  11   3          5.17        -41.75        41.75 o                         
  -4  12   3       4163.51       4452.66       200.81 o                         
  -3  12   3        731.88        749.52        59.87 o                         
  -2  12   3       3947.71       3879.08        85.98 o                         
  -1  12   3       2372.30       2359.08        45.54 o                         
   0  12   3       1759.90       1863.13        56.59 o                         
   1  12   3        624.39        757.17        48.26 o                         
   2  12   3        368.85        338.67        37.83 o                         
   3  12   3         54.05         30.42        32.39 o                         
   4  12   3         10.69        -32.36        41.37 o                         
  -4  13   3       1722.15       1519.07       133.28 o                         
  -3  13   3       4113.45       4360.78       130.03 o                         
  -2  13   3       3160.30       3173.83        77.64 o                         
  -1  13   3        776.62        738.21        27.77 o                         
   0  13   3       1142.60       1046.46        70.14 o                         
   1  13   3       6223.60       6126.24       135.17 o                         
   2  13   3        272.01        282.82        36.69 o                         
   3  13   3        662.04        785.06       203.14 o                         
  -4  14   3       1098.70       1123.42       119.29 o                         
  -3  14   3        609.06        678.32        59.11 o                         
  -2  14   3        925.48        962.21        46.99 o                         
  -1  14   3       2445.53       2495.41        84.51 o                         
   0  14   3       1759.35       1877.19        54.12 o                         
   1  14   3        579.58        473.72        40.56 o                         
   2  14   3       1845.79       1940.45        82.14 o                         
   3  14   3        690.53        635.48        76.63 o                         
  -3  15   3          8.27          9.79        24.64 o                         
  -2  15   3       2755.56       2747.86        74.90 o                         
  -1  15   3        589.86        585.81        29.03 o                         
   0  15   3       4833.08       4555.83        93.77 o                         
   1  15   3        866.54        914.02        88.98 o                         
   2  15   3       1760.54       1898.49       110.32 o                         
   3  15   3         16.47         41.44        31.61 o                         
  -3  16   3         59.05         41.39        27.31 o                         
  -2  16   3       3651.69       3644.53        95.55 o                         
  -1  16   3       4970.83       4737.70        92.47 o                         
   0  16   3          8.53          5.85        10.98 o                         
   1  16   3         10.84         24.12        14.95 o                         
   2  16   3        145.19        123.58        27.66 o                         
   3  16   3        315.43        324.25        64.11 o                         
  -3  17   3         17.49         26.35        25.02 o                         
  -2  17   3        542.11        531.90        61.72 o                         
  -1  17   3        114.53        115.24        17.59 o                         
   0  17   3        930.49       1027.16        48.14 o                         
   1  17   3       5526.48       5291.03       115.26 o                         
   2  17   3          4.59          5.48        18.55 o                         
   3  17   3       1627.91       1798.89       136.32 o                         
  -3  18   3        176.72        208.63        83.60 o                         
  -2  18   3       2853.52       2679.18       150.84 o                         
  -1  18   3        795.35        768.56        52.97 o                         
   0  18   3        317.66        401.18        41.95 o                         
   1  18   3        149.90        141.55        24.15 o                         
   2  18   3        728.72        711.21        53.09 o                         
   3  18   3         22.28          7.71        28.82 o                         
  -3  19   3        649.10        665.77        92.10 o                         
  -2  19   3         93.53         83.86        40.25 o                         
  -1  19   3          6.27         22.91        16.87 o                         
   0  19   3         11.64         22.56        13.81 o                         
   1  19   3       3943.67       3764.12        98.12 o                         
   2  19   3         29.99          6.35        17.48 o                         
   3  19   3       1096.34       1123.10        89.72 o                         
  -3  20   3        121.02        130.38        83.86 o                         
  -2  20   3       3953.81       3954.31       166.80 o                         
  -1  20   3        332.60        385.76        41.47 o                         
   0  20   3        976.32       1066.58        55.63 o                         
   1  20   3        116.27         83.61        24.86 o                         
   2  20   3         98.87        116.41        26.20 o                         
   3  20   3          3.01         27.95        35.58 o                         
  -3  21   3        645.90        708.27        99.51 o                         
  -2  21   3       1250.60       1353.48       124.49 o                         
  -1  21   3         45.67         54.48        32.52 o                         
   0  21   3       2878.28       2877.35        82.05 o                         
   1  21   3        731.92        816.27        73.83 o                         
   2  21   3        196.40        134.02        37.21 o                         
   3  21   3        301.64        231.39        48.99 o                         
  -3  22   3          1.10        -19.85        40.63 o                         
  -2  22   3         67.57         65.32        41.60 o                         
  -1  22   3       2051.54       2070.22        89.47 o                         
   0  22   3       1378.46       1318.02        61.03 o                         
   1  22   3       1153.24       1079.58        64.38 o                         
   2  22   3        791.05        833.90        75.52 o                         
   3  22   3        149.31        178.95        48.89 o                         
  -3  23   3        106.64         68.83        58.00 o                         
  -2  23   3        296.28        317.29        65.56 o                         
  -1  23   3        143.57        146.36        56.46 o                         
   0  23   3       2645.58       2659.98        82.35 o                         
   1  23   3          5.99         11.40        19.41 o                         
   2  23   3         15.60          5.52        29.36 o                         
  -2  24   3        111.07         60.17        43.97 o                         
  -1  24   3       2580.18       2588.86       108.24 o                         
   0  24   3        547.07        557.69        56.20 o                         
   1  24   3        141.17        151.95        30.16 o                         
   2  24   3         85.31         75.44        33.68 o                         
  -2  25   3        430.24        498.47        79.28 o                         
  -1  25   3        103.29        115.10        32.16 o                         
   0  25   3        336.01        279.48        43.11 o                         
   1  25   3       2907.17       2941.83       107.43 o                         
   2  25   3        103.74         94.44        39.06 o                         
  -2  26   3       2088.85       2120.63       157.78 o                         
  -1  26   3        701.05        754.04       113.68 o                         
   0  26   3         34.80         16.37        26.33 o                         
   1  26   3        219.29        167.33        33.31 o                         
   2  26   3        943.74        950.96       134.09 o                         
  -2  27   3        102.92        115.84        50.77 o                         
  -1  27   3         57.87         85.45        42.23 o                         
   0  27   3        434.24        404.82        50.68 o                         
   1  27   3       1741.78       1848.21       107.63 o                         
   2  27   3          1.62        -32.72        32.96 o                         
  -2  28   3        778.01        858.27       109.61 o                         
  -1  28   3        620.32        807.88       127.85 o                         
   0  28   3        550.38        533.89        59.43 o                         
   1  28   3        681.28        638.42        66.86 o                         
  -1  29   3          8.15         74.98        42.66 o                         
   0  29   3       1140.61       1055.53        84.19 o                         
   1  29   3         34.61         77.36        43.21 o                         
  -1  30   3       1594.50       1646.43       145.19 o                         
   0  30   3        202.62        177.38        42.79 o                         
   1  30   3        182.84        197.16        55.81 o                         
   0  31   3        479.68        526.54       187.45 o                         
  -4   0   4       3714.04       3858.51       127.04 o                         
  -2   0   4      12665.27      12645.56       260.11 o                         
   0   0   4       4644.21       4708.63        81.79 o                         
   2   0   4       5057.71       5506.93       232.58 o                         
   4   0   4        243.57        269.86        93.18 o                         
  -4   1   4          1.91         20.26        23.44 o                         
  -3   1   4       3130.66       3103.12        74.61 o                         
  -2   1   4       1766.32       1949.58        52.04 o                         
  -1   1   4        916.74        873.42        23.61 o                         
   0   1   4        551.76        538.50        17.33 o                         
   1   1   4       5652.80       5578.17       113.75 o                         
   2   1   4        249.92        260.91        58.15 o                         
   3   1   4        293.46        230.75        45.86 o                         
   4   1   4        318.72        380.21        71.25 o                         
  -4   2   4        700.43        681.60        48.84 o                         
  -3   2   4        597.85        616.21        37.40 o                         
  -2   2   4      11817.00      12060.13       159.15 o                         
  -1   2   4      14475.53      14872.52       170.30 o                         
   0   2   4       2043.24       2252.09        34.49 o                         
   1   2   4       2371.82       2144.86       144.70 o                         
   2   2   4       4182.42       4196.20       239.63 o                         
   3   2   4         34.61         22.36        38.76 o                         
   4   2   4         64.66        199.87        57.84 o                         
  -4   3   4        873.03        793.52        68.47 o                         
  -3   3   4        698.21        607.75        36.57 o                         
  -2   3   4       2778.09       3074.02        78.65 o                         
  -1   3   4         74.23         81.87         7.95 o                         
   0   3   4        157.64        128.96         9.18 o                         
   1   3   4        143.42        175.06        44.31 o                         
   2   3   4       7511.05       7558.23       200.25 o                         
   3   3   4       1545.00       1461.48       106.13 o                         
   4   3   4        999.24       1019.84       261.99 o                         
  -4   4   4         19.18         23.86        29.22 o                         
  -3   4   4          0.18          4.00        12.93 o                         
  -2   4   4        448.02        403.52        23.66 o                         
  -1   4   4       9167.08       8891.24       125.60 o                         
   0   4   4         20.28         12.49         6.65 o                         
   1   4   4       8045.62       7805.59       146.42 o                         
   2   4   4       2020.55       2228.90        97.60 o                         
   3   4   4        844.69        820.04        80.70 o                         
   4   4   4        155.49        125.32        55.19 o                         
  -4   5   4        217.98        206.15        53.68 o                         
  -3   5   4        304.00        290.19        26.85 o                         
  -2   5   4         11.30         22.21         9.12 o                         
  -1   5   4        628.22        684.14        22.04 o                         
   0   5   4       2112.60       1955.05        42.89 o                         
   1   5   4        256.83        300.11        43.84 o                         
   2   5   4       1471.37       1486.29        53.42 o                         
   3   5   4        190.69        126.07        41.32 o                         
   4   5   4       1722.97       1821.01       193.82 o                         
  -4   6   4       1560.46       1604.29        95.73 o                         
  -3   6   4          0.13        -14.08        14.08 o                         
  -2   6   4       6465.71       6276.32        95.68 o                         
  -1   6   4       6019.36       6069.84       118.31 o                         
   0   6   4       2981.60       3154.82        69.38 o                         
   1   6   4       1052.37        991.75        42.50 o                         
   2   6   4        963.39        872.83        31.80 o                         
   3   6   4          9.36          2.39        27.14 o                         
   4   6   4       1401.97       1781.50       186.36 o                         
  -4   7   4         66.49        113.93        37.48 o                         
  -3   7   4        567.65        615.79        58.21 o                         
  -2   7   4       1598.13       1672.73        60.69 o                         
  -1   7   4         13.22          8.02        10.74 o                         
   0   7   4       1646.83       1657.51        48.18 o                         
   1   7   4       2278.92       2274.84        88.01 o                         
   2   7   4         36.54         60.16        26.50 o                         
   3   7   4       1838.59       2017.82       271.68 o                         
   4   7   4        135.92        113.85        49.78 o                         
  -4   8   4       1031.68       1087.93        79.83 o                         
  -3   8   4          0.00         16.81        15.44 o                         
  -2   8   4       7794.79       7748.90       111.25 o                         
  -1   8   4       2292.46       2232.68        56.92 o                         
   0   8   4          7.38         13.06         9.32 o                         
   1   8   4        186.14        182.60        23.39 o                         
   2   8   4       3400.32       3450.85       127.47 o                         
   3   8   4       1260.45       1213.29       103.42 o                         
   4   8   4        726.39        699.62        94.14 o                         
  -4   9   4        366.06        399.65        53.18 o                         
  -3   9   4        152.24        141.05        25.03 o                         
  -2   9   4        522.88        560.62        32.29 o                         
  -1   9   4         52.10         29.66        13.56 o                         
   0   9   4        105.42         63.14        13.89 o                         
   1   9   4       5362.01       5217.97       117.01 o                         
   2   9   4         89.57        115.81        25.48 o                         
   3   9   4        130.75        177.13        47.75 o                         
   4   9   4         61.44         49.69        52.97 o                         
  -4  10   4        138.22        116.12        49.16 o                         
  -3  10   4          4.94         -3.12        19.61 o                         
  -2  10   4       2608.18       2604.30        51.44 o                         
  -1  10   4       6586.42       6643.03       109.01 o                         
   0  10   4       1832.97       2008.93        59.94 o                         
   1  10   4      10619.97      10377.62       192.21 o                         
   2  10   4        622.50        652.70        52.46 o                         
   3  10   4         51.43         52.66        31.66 o                         
   4  10   4         32.78         65.52        46.19 o                         
  -4  11   4        304.78        217.35        58.56 o                         
  -3  11   4        303.81        290.00        51.47 o                         
  -2  11   4          3.78         18.68        11.49 o                         
  -1  11   4        286.48        290.71        21.48 o                         
   0  11   4       2278.00       2237.54        66.27 o                         
   1  11   4          0.82         21.09        12.75 o                         
   2  11   4        146.53         98.94        23.34 o                         
   3  11   4        543.98        605.79        76.28 o                         
  -4  12   4         20.61         28.05        43.87 o                         
  -3  12   4        471.12        518.65        52.00 o                         
  -2  12   4       1780.15       1762.49        53.70 o                         
  -1  12   4      13212.05      12697.58       188.38 o                         
   0  12   4         86.45        116.53        19.66 o                         
   1  12   4       5857.62       5935.07       133.91 o                         
   2  12   4         22.62         26.33        18.08 o                         
   3  12   4         27.59         66.21        34.89 o                         
  -4  13   4        283.37        330.04        72.12 o                         
  -3  13   4        133.88        157.29        32.88 o                         
  -2  13   4        160.34        165.05        33.59 o                         
  -1  13   4         50.99         60.89        13.89 o                         
   0  13   4       3146.76       2977.69        77.50 o                         
   1  13   4       1784.08       1743.82        67.22 o                         
   2  13   4         74.78         48.19        20.97 o                         
   3  13   4        584.90        557.05        73.89 o                         
  -4  14   4       1958.67       2044.48       156.23 o                         
  -3  14   4        472.39        463.07        50.75 o                         
  -2  14   4       8447.13       8466.06       148.99 o                         
  -1  14   4        847.90        856.78        83.74 o                         
   0  14   4        369.50        392.32        40.97 o                         
   1  14   4        562.03        565.00        69.40 o                         
   2  14   4       6093.98       6243.76       156.87 o                         
   3  14   4         17.33         82.67        71.94 o                         
  -3  15   4       3447.62       3303.29       116.13 o                         
  -2  15   4        529.98        554.46        47.13 o                         
  -1  15   4          9.29         12.36         8.07 o                         
   0  15   4          9.04         20.71        11.74 o                         
   1  15   4       3812.37       3887.02       119.86 o                         
   2  15   4        905.33        845.86        62.81 o                         
   3  15   4       1804.59       1650.92       126.33 o                         
  -3  16   4         42.20         50.27        29.41 o                         
  -2  16   4       9404.47       9240.66       200.63 o                         
  -1  16   4       5100.61       5018.53       199.09 o                         
   0  16   4         55.31         69.56        16.00 o                         
   1  16   4        690.46        727.31        75.51 o                         
   2  16   4       4388.83       4480.59       131.24 o                         
   3  16   4         84.86         56.28        39.00 o                         
  -3  17   4         10.19        -22.31        22.31 o                         
  -2  17   4          2.17         11.21        21.14 o                         
  -1  17   4        853.01        828.47        73.19 o                         
   0  17   4        146.95        137.76        19.96 o                         
   1  17   4       2358.89       2400.06       139.54 o                         
   2  17   4        721.26        689.81        59.41 o                         
   3  17   4       1114.12        996.61       143.84 o                         
  -3  18   4        260.94        208.25        43.79 o                         
  -2  18   4        203.89        136.71        41.26 o                         
  -1  18   4       1601.59       1666.36        70.74 o                         
   0  18   4          7.38          4.44        12.58 o                         
   1  18   4       5921.87       6097.40       130.78 o                         
   2  18   4        987.27        900.46        68.02 o                         
   3  18   4         75.03         96.71        45.11 o                         
  -3  19   4        107.84         83.38        46.59 o                         
  -2  19   4        189.85        262.96        82.00 o                         
  -1  19   4        395.75        364.90        50.48 o                         
   0  19   4         25.15         13.23        14.83 o                         
   1  19   4        199.96        200.21        28.40 o                         
   2  19   4         41.69         46.63        20.13 o                         
   3  19   4         42.76         73.60        35.45 o                         
  -3  20   4         32.96         37.48        46.15 o                         
  -2  20   4       1315.81       1269.87       199.75 o                         
  -1  20   4       1103.89       1233.69        67.34 o                         
   0  20   4         30.82         -3.75        13.71 o                         
   1  20   4       1751.58       1783.87        70.12 o                         
   2  20   4        235.74        206.64        34.62 o                         
   3  20   4        226.66        115.92        41.28 o                         
  -3  21   4         44.19          8.38        37.61 o                         
  -2  21   4         80.87         32.71        29.78 o                         
  -1  21   4       3107.61       3180.59       105.04 o                         
   0  21   4         77.44         33.17        15.79 o                         
   1  21   4        858.23        766.40        54.93 o                         
   2  21   4         61.84         46.38        32.06 o                         
   3  21   4        137.04        135.47        45.59 o                         
  -3  22   4        185.00        162.71        57.46 o                         
  -2  22   4        275.51        277.10       115.14 o                         
  -1  22   4       2019.65       2007.40        88.75 o                         
   0  22   4        241.45        238.44        30.37 o                         
   1  22   4         79.94         85.08        24.45 o                         
   2  22   4       1435.09       1385.71       135.45 o                         
  -3  23   4         17.73         31.12        41.19 o                         
  -2  23   4        148.24        149.42        52.33 o                         
  -1  23   4        320.45        302.69        42.20 o                         
   0  23   4         56.15         98.69        27.65 o                         
   1  23   4       1609.14       1569.55        79.67 o                         
   2  23   4         34.46         38.52        32.55 o                         
  -2  24   4       1129.20       1366.74       254.57 o                         
  -1  24   4       1944.48       1863.17       130.76 o                         
   0  24   4         56.38         74.37        27.76 o                         
   1  24   4       1899.24       1734.79        81.69 o                         
   2  24   4       2005.34       1964.66       116.24 o                         
  -2  25   4         16.60          8.17        41.02 o                         
  -1  25   4        107.92        167.13        51.38 o                         
   0  25   4        571.42        511.54        54.66 o                         
   1  25   4       1037.31       1079.43        88.56 o                         
   2  25   4         83.85        146.34        45.02 o                         
  -2  26   4         10.04         -7.23        59.64 o                         
  -1  26   4       3272.02       3380.57       160.85 o                         
   0  26   4          3.79         11.83        22.81 o                         
   1  26   4       3364.47       3393.28       159.87 o                         
   2  26   4        319.79        322.36        76.14 o                         
  -2  27   4        579.85        418.98        80.13 o                         
  -1  27   4        299.33        437.29        75.41 o                         
   0  27   4       2103.15       2084.74       310.42 o                         
   1  27   4        215.84        179.20        35.33 o                         
   2  27   4          0.99          3.79        37.38 o                         
  -2  28   4       1140.65       1135.65       126.51 o                         
  -1  28   4       1417.55       1376.60       128.59 o                         
   0  28   4          0.52         27.46        29.88 o                         
   1  28   4       1654.48       1528.65       127.73 o                         
  -1  29   4        141.40        151.47        58.21 o                         
   0  29   4       1788.59       1963.37       115.11 o                         
   1  29   4       1786.95       1758.10       140.39 o                         
  -1  30   4         56.03         -5.80        44.04 o                         
   0  30   4          5.85        -18.27        36.32 o                         
   1  30   4          0.00        -27.16        41.36 o                         
   0  31   4          1.11          0.48        39.37 o                         
  -3   0   5        492.20        543.68        55.30 o                         
  -1   0   5       5307.96       4877.03        91.33 o                         
   1   0   5      10552.85      10444.86       228.13 o                         
   3   0   5         77.89         49.20        41.75 o                         
  -4   1   5       1890.36       1959.76       144.72 o                         
  -3   1   5          3.99         -8.79        13.03 o                         
  -2   1   5        805.46        851.84        32.37 o                         
  -1   1   5       4130.81       4095.51        56.94 o                         
   0   1   5       2770.18       2667.26        40.76 o                         
   1   1   5       2023.00       1986.71        89.70 o                         
   2   1   5         57.78         63.47        25.24 o                         
   3   1   5        315.57        248.86        49.94 o                         
   4   1   5        393.58        336.66        64.83 o                         
  -4   2   5        271.50        234.71        51.68 o                         
  -3   2   5         21.52         23.12        15.00 o                         
  -2   2   5       4880.48       4903.35        82.04 o                         
  -1   2   5       5087.20       5235.13        73.23 o                         
   0   2   5       1989.34       2088.79        35.08 o                         
   1   2   5       2619.10       2586.17        72.52 o                         
   2   2   5       3012.50       2918.92       160.27 o                         
   3   2   5        464.48        264.14        51.99 o                         
   4   2   5       1210.01       1126.70       113.48 o                         
  -4   3   5        154.25         89.68        33.00 o                         
  -3   3   5       2761.47       2804.34        69.24 o                         
  -2   3   5        635.23        682.76        43.83 o                         
  -1   3   5       7603.15       7654.08        97.40 o                         
   0   3   5        916.58        882.10        22.56 o                         
   1   3   5         80.54         44.73        19.50 o                         
   2   3   5          0.65         22.78        38.39 o                         
   3   3   5       1293.75       1328.42       103.98 o                         
   4   3   5        189.18        101.93        55.04 o                         
  -4   4   5        879.86        899.23       100.02 o                         
  -3   4   5         78.04         76.58        24.69 o                         
  -2   4   5       4494.69       4613.42        77.52 o                         
  -1   4   5       3142.94       3529.67        64.75 o                         
   0   4   5       5507.19       5722.17        72.78 o                         
   1   4   5        332.18        325.23        29.97 o                         
   2   4   5       8223.14       8304.23       218.72 o                         
   3   4   5        804.49        995.86       124.49 o                         
   4   4   5       2262.95       2403.46       453.57 o                         
  -4   5   5        895.52        962.72        75.93 o                         
  -3   5   5        517.41        512.97        34.28 o                         
  -2   5   5        738.27        793.52        32.17 o                         
  -1   5   5      13207.12      13381.75       181.29 o                         
   0   5   5       2970.74       2855.08        56.76 o                         
   1   5   5        217.30        226.87        44.34 o                         
   2   5   5        199.30        184.68        61.50 o                         
   3   5   5       1986.01       2059.17       150.96 o                         
   4   5   5       1639.86       1372.28       159.16 o                         
  -4   6   5        149.89        148.91        38.39 o                         
  -3   6   5         74.60         67.90        19.75 o                         
  -2   6   5        381.97        308.83        26.78 o                         
  -1   6   5       8162.10       7609.58       113.46 o                         
   0   6   5          3.87         11.41         8.00 o                         
   1   6   5       3186.99       3261.18        86.07 o                         
   2   6   5       1195.53       1309.85        89.91 o                         
   3   6   5        215.27        228.25        50.24 o                         
   4   6   5       2133.98       2387.78       646.24 o                         
  -4   7   5       2263.42       2273.03       105.71 o                         
  -3   7   5        254.45        193.78        44.29 o                         
  -2   7   5        859.79        872.68        28.57 o                         
  -1   7   5        119.70        149.25        25.87 o                         
   0   7   5        237.57        440.55        29.73 o                         
   1   7   5        477.10        526.43        39.11 o                         
   2   7   5        292.92        285.12        43.98 o                         
   3   7   5          0.67         16.57        27.17 o                         
   4   7   5       3257.13       3572.61       247.49 o                         
  -4   8   5          5.09        -25.36        26.42 o                         
  -3   8   5         48.63         49.06        37.39 o                         
  -2   8   5          1.94          3.21         7.30 o                         
  -1   8   5         52.10         29.53        12.10 o                         
   0   8   5          0.36         17.41        10.04 o                         
   1   8   5       7192.54       6913.10       144.02 o                         
   2   8   5        124.47        115.14        38.05 o                         
   3   8   5          8.94          2.68        35.78 o                         
   4   8   5        306.26        362.87        76.59 o                         
  -4   9   5       1380.19       1281.70        86.81 o                         
  -3   9   5         71.93         88.20        27.86 o                         
  -2   9   5       1731.96       1830.27        55.39 o                         
  -1   9   5         38.51        115.40        19.40 o                         
   0   9   5        376.67        329.82        27.67 o                         
   1   9   5        648.05        630.31        44.86 o                         
   2   9   5          2.84          1.84        15.18 o                         
   3   9   5        324.84        288.74        74.92 o                         
  -4  10   5        181.27        202.28        52.42 o                         
  -3  10   5        397.01        383.66        47.36 o                         
  -2  10   5        798.16        762.98        34.32 o                         
  -1  10   5        175.52        107.63        24.34 o                         
   0  10   5         66.18        124.73        19.68 o                         
   1  10   5       1059.09       1033.51        54.23 o                         
   2  10   5       2023.37       2110.94       145.46 o                         
   3  10   5         21.66        -13.58        32.34 o                         
  -4  11   5         31.06          1.65        30.09 o                         
  -3  11   5       1495.18       1521.13        95.28 o                         
  -2  11   5          8.38          7.15        10.41 o                         
  -1  11   5       3613.17       3514.76        70.90 o                         
   0  11   5        187.37        189.69        24.48 o                         
   1  11   5          8.49         -0.30        13.76 o                         
   2  11   5          3.18          1.64        17.79 o                         
   3  11   5        477.29        383.56        64.79 o                         
  -4  12   5       1031.10       1018.65        83.76 o                         
  -3  12   5        238.15        200.40        37.03 o                         
  -2  12   5       3173.80       3158.63        77.81 o                         
  -1  12   5        997.10       1037.47        39.57 o                         
   0  12   5        217.38        322.39        31.27 o                         
   1  12   5       1513.79       1490.77        62.68 o                         
   2  12   5       4324.17       4296.64       167.90 o                         
   3  12   5        110.97         98.95        86.10 o                         
  -4  13   5        611.50        452.80        82.92 o                         
  -3  13   5       4727.42       4693.90       163.52 o                         
  -2  13   5        104.86        127.75        28.35 o                         
  -1  13   5       2847.15       2694.89        64.82 o                         
   0  13   5       1519.62       1444.49        66.61 o                         
   1  13   5        980.73        996.48        72.52 o                         
   2  13   5          2.10         -1.21        17.48 o                         
   3  13   5        252.46        208.81        67.46 o                         
  -4  14   5        770.30        727.04        98.83 o                         
  -3  14   5       1135.41       1293.65        98.67 o                         
  -2  14   5       3690.82       3796.20       255.81 o                         
  -1  14   5       8298.39       8290.80       162.92 o                         
   0  14   5         94.67         99.58        21.46 o                         
   1  14   5       5234.28       5257.72       131.10 o                         
   2  14   5       1051.40       1011.15        70.42 o                         
   3  14   5         73.29         59.86        48.83 o                         
  -3  15   5       1593.14       1610.85       109.30 o                         
  -2  15   5        738.43        740.50        57.59 o                         
  -1  15   5        216.08        228.57        27.95 o                         
   0  15   5       3986.71       3787.20        84.93 o                         
   1  15   5        210.60        188.30        81.46 o                         
   2  15   5          5.29          6.04        21.15 o                         
   3  15   5        253.21        284.60        62.72 o                         
  -3  16   5         55.88         51.23        34.13 o                         
  -2  16   5         31.48         43.63        22.27 o                         
  -1  16   5       5920.29       6031.31       136.30 o                         
   0  16   5        331.64        350.76        29.70 o                         
   1  16   5       5935.93       5765.15       144.29 o                         
   2  16   5        385.18        366.17        46.17 o                         
   3  16   5          5.35          1.38        45.10 o                         
  -3  17   5        478.26        554.90        74.93 o                         
  -2  17   5        124.80         54.21        24.70 o                         
  -1  17   5       5096.02       5023.02       124.06 o                         
   0  17   5       4351.15       4262.53       134.59 o                         
   1  17   5          7.78         34.75        23.65 o                         
   2  17   5          1.81         15.42        21.44 o                         
   3  17   5         12.61          2.39        38.84 o                         
  -3  18   5          0.49          7.96        26.48 o                         
  -2  18   5       2671.29       2634.21       165.83 o                         
  -1  18   5         28.35         38.78        18.06 o                         
   0  18   5        271.12        279.16        28.76 o                         
   1  18   5          1.91         10.89        17.13 o                         
   2  18   5       2192.48       2225.72        95.30 o                         
   3  18   5          0.76        -26.63        34.50 o                         
  -3  19   5        741.15        747.59        69.75 o                         
  -2  19   5       1290.53       1332.35       196.76 o                         
  -1  19   5       2077.76       2060.07        78.97 o                         
   0  19   5       1225.45       1251.90        55.60 o                         
   1  19   5        911.56        847.96        62.84 o                         
   2  19   5         14.74         21.13        25.32 o                         
   3  19   5        127.22        174.06        58.93 o                         
  -3  20   5        236.81        274.12        46.34 o                         
  -2  20   5        234.30        170.23        45.82 o                         
  -1  20   5        504.58        479.65        46.56 o                         
   0  20   5        367.18        375.13        34.72 o                         
   1  20   5       4551.40       4397.55       141.64 o                         
   2  20   5       1740.26       1657.32        99.11 o                         
   3  20   5         26.51          4.36        54.05 o                         
  -3  21   5        148.75        203.28       109.21 o                         
  -2  21   5          6.94         60.38        43.24 o                         
  -1  21   5        575.29        591.24        72.89 o                         
   0  21   5         22.51          4.57        16.48 o                         
   1  21   5       1215.96       1160.85        66.50 o                         
   2  21   5        252.78        173.38        34.59 o                         
  -3  22   5          4.32         -5.35        42.95 o                         
  -2  22   5        655.08        670.22       202.02 o                         
  -1  22   5       1923.50       2079.97       127.17 o                         
   0  22   5         47.27         30.00        23.33 o                         
   1  22   5       3235.92       3246.79       207.12 o                         
   2  22   5        170.72        146.98        32.92 o                         
  -3  23   5         48.54         10.56        43.51 o                         
  -2  23   5       1071.40       1046.00       111.41 o                         
  -1  23   5        104.48         65.27        35.58 o                         
   0  23   5       3995.05       3787.40       162.55 o                         
   1  23   5        205.28        231.95        36.52 o                         
   2  23   5         15.64         21.79        24.64 o                         
  -2  24   5         43.41         19.84        44.13 o                         
  -1  24   5       1930.47       2048.78       276.16 o                         
   0  24   5        159.55        176.49        35.59 o                         
   1  24   5       1561.49       1577.60       130.61 o                         
   2  24   5       1120.53       1107.08        88.59 o                         
  -2  25   5        254.94        182.21        58.38 o                         
  -1  25   5       1584.72       1525.04       282.53 o                         
   0  25   5        940.58       1040.57        77.91 o                         
   1  25   5         17.71         26.79        23.94 o                         
   2  25   5         82.38         63.15        36.21 o                         
  -2  26   5       3182.05       3312.04       240.00 o                         
  -1  26   5         11.99         50.95        46.96 o                         
   0  26   5          6.93         -8.51        25.86 o                         
   1  26   5         35.21         24.49        24.72 o                         
   2  26   5       1179.63       1233.83        98.20 o                         
  -2  27   5          0.38        -34.24        45.35 o                         
  -1  27   5       1476.70       1614.63       197.55 o                         
   0  27   5        124.57        125.15        35.83 o                         
   1  27   5        207.60        117.07        49.37 o                         
  -1  28   5       1249.56       1134.62       138.99 o                         
   0  28   5         16.22         52.13        39.36 o                         
   1  28   5       1892.61       1843.58       112.03 o                         
  -1  29   5        188.04        203.18        77.16 o                         
   0  29   5        736.34        959.54       104.86 o                         
   1  29   5          1.08         20.78        43.70 o                         
  -1  30   5       2022.64       2229.12       166.10 o                         
   0  30   5        298.61        202.08        57.92 o                         
  -4   0   6        160.29         96.16        59.64 o                         
  -2   0   6       3228.53       3300.47        83.68 o                         
   0   0   6        730.52        711.70        42.03 o                         
   2   0   6       2034.43       1996.12       137.91 o                         
   4   0   6        830.73        849.00       132.69 o                         
  -4   1   6        230.33        247.54        41.03 o                         
  -3   1   6       2710.49       2611.88        66.67 o                         
  -2   1   6       1519.25       1497.13        47.45 o                         
  -1   1   6      10575.81      10281.25       118.67 o                         
   0   1   6       6106.80       6115.33        77.87 o                         
   1   1   6       3261.05       3144.39        84.76 o                         
   2   1   6          4.91          2.84        29.45 o                         
   3   1   6        467.08        384.60       111.41 o                         
   4   1   6         42.46         92.94        55.72 o                         
  -4   2   6         37.45         16.10        25.77 o                         
  -3   2   6        143.66        121.29        19.87 o                         
  -2   2   6       2096.06       2167.37        66.66 o                         
  -1   2   6       2262.23       2241.74        53.01 o                         
   0   2   6        282.81        264.40        14.90 o                         
   1   2   6       4660.94       4714.13       109.06 o                         
   2   2   6       2297.49       2216.81       102.26 o                         
   3   2   6         92.76        131.98        42.01 o                         
   4   2   6        221.20        255.08        67.47 o                         
  -4   3   6       2653.99       2843.27       401.77 o                         
  -3   3   6         85.37         88.18        20.18 o                         
  -2   3   6        210.05        323.50        34.95 o                         
  -1   3   6       8014.36       7996.95       104.14 o                         
   0   3   6       5802.78       5924.62        76.84 o                         
   1   3   6          0.59         23.95        21.24 o                         
   2   3   6       5174.42       4898.20       158.09 o                         
   3   3   6        132.25         97.78        39.14 o                         
   4   3   6         75.23         23.91        58.89 o                         
  -4   4   6         54.11        109.78        54.42 o                         
  -3   4   6        428.28        415.52        36.01 o                         
  -2   4   6        342.14        379.12        22.41 o                         
  -1   4   6      13086.01      13751.44       189.10 o                         
   0   4   6         11.08         13.61         6.17 o                         
   1   4   6       5817.75       5911.09       342.87 o                         
   2   4   6        389.43        371.30        49.34 o                         
   3   4   6         93.36         84.07        37.33 o                         
   4   4   6          1.86         38.48        46.38 o                         
  -4   5   6       1872.31       2055.70       134.58 o                         
  -3   5   6        315.96        319.80        39.84 o                         
  -2   5   6        595.45        557.71        30.88 o                         
  -1   5   6       5706.19       5641.35       101.36 o                         
   0   5   6       6349.17       6243.65        89.17 o                         
   1   5   6        134.45        237.76        50.77 o                         
   2   5   6       2037.39       1987.55       180.74 o                         
   3   5   6        315.41        243.02        75.29 o                         
   4   5   6        291.03        276.98        68.67 o                         
  -4   6   6         83.86         50.78        32.67 o                         
  -3   6   6        130.64        104.56        35.97 o                         
  -2   6   6        169.42        190.21        15.00 o                         
  -1   6   6        165.00        152.04        14.09 o                         
   0   6   6         98.58        141.52        19.84 o                         
   1   6   6         33.50         17.49        14.68 o                         
   2   6   6       2443.36       2522.64       168.06 o                         
   3   6   6        345.59        271.97        52.51 o                         
  -4   7   6          0.64         -1.53        29.06 o                         
  -3   7   6       2128.21       2152.49        90.27 o                         
  -2   7   6        321.97        315.22        17.26 o                         
  -1   7   6       5352.57       4903.95        85.06 o                         
   0   7   6        502.24        669.93        32.22 o                         
   1   7   6       1926.90       1875.19        66.31 o                         
   2   7   6         64.86         54.87        22.57 o                         
   3   7   6        215.64        272.03        55.87 o                         
  -4   8   6          2.96         46.22        31.16 o                         
  -3   8   6          9.53         -2.52        20.71 o                         
  -2   8   6        558.52        519.89        19.47 o                         
  -1   8   6          0.25          7.43        12.30 o                         
   0   8   6        753.86        906.56        71.73 o                         
   1   8   6       1514.90       1507.78        76.22 o                         
   2   8   6       2503.13       2586.15        94.83 o                         
   3   8   6         25.16         -5.61        42.86 o                         
  -4   9   6       1035.76        917.61       140.91 o                         
  -3   9   6       1544.11       1559.25        84.57 o                         
  -2   9   6        725.16        825.44        54.88 o                         
  -1   9   6       6044.20       5828.67       128.40 o                         
   0   9   6       1079.44       1113.43        49.35 o                         
   1   9   6         48.96         49.98        17.46 o                         
   2   9   6       1224.49       1256.80        87.16 o                         
   3   9   6        389.21        459.07       197.14 o                         
  -4  10   6        187.82        102.88        38.83 o                         
  -3  10   6        372.85        392.49        59.44 o                         
  -2  10   6       1835.22       1769.86        70.96 o                         
  -1  10   6        876.18        922.01        54.81 o                         
   0  10   6        172.15        216.64        25.63 o                         
   1  10   6       2737.44       2634.77       134.88 o                         
   2  10   6       1307.83       1305.06        77.84 o                         
   3  10   6         22.57         -0.48        32.26 o                         
  -4  11   6       2208.11       2239.25       114.20 o                         
  -3  11   6          4.71         10.17        23.35 o                         
  -2  11   6       2082.03       2138.65        79.80 o                         
  -1  11   6        468.96        427.15        20.16 o                         
   0  11   6       6586.54       6520.19       135.92 o                         
   1  11   6        938.15        804.08        67.50 o                         
   2  11   6       2130.06       2268.11        90.34 o                         
   3  11   6         82.06         49.08        34.55 o                         
  -4  12   6        147.34         71.43        38.05 o                         
  -3  12   6        395.88        400.21        88.16 o                         
  -2  12   6         79.34         96.97        24.80 o                         
  -1  12   6       2163.95       2244.91        82.20 o                         
   0  12   6        128.76        107.94        19.97 o                         
   1  12   6       2130.40       2185.25       112.75 o                         
   2  12   6        427.02        415.01        52.90 o                         
   3  12   6         32.06         83.06        44.34 o                         
  -4  13   6        558.01        512.60        63.04 o                         
  -3  13   6        789.50        812.09        67.74 o                         
  -2  13   6        441.64        462.37        46.30 o                         
  -1  13   6       8715.25       8665.39       142.12 o                         
   0  13   6       1633.11       1728.02        63.85 o                         
   1  13   6        344.28        349.96        38.26 o                         
   2  13   6       1749.01       1877.26        85.42 o                         
   3  13   6        156.82        163.74        51.90 o                         
  -3  14   6         15.81         12.18        24.51 o                         
  -2  14   6       2333.01       2340.51        88.83 o                         
  -1  14   6          8.32         17.88        14.85 o                         
   0  14   6         18.66         11.06        13.98 o                         
   1  14   6       1205.60       1078.69        66.69 o                         
   2  14   6       2483.13       2408.08        97.80 o                         
   3  14   6         21.20         47.50        40.50 o                         
  -3  15   6       2286.70       2512.16       104.20 o                         
  -2  15   6        269.93        246.78        37.04 o                         
  -1  15   6      14300.55      13806.76       242.42 o                         
   0  15   6         36.33         63.08        19.80 o                         
   1  15   6       1515.20       1646.24        72.58 o                         
   2  15   6         12.92          5.94        21.78 o                         
   3  15   6       1372.43       1508.88       130.57 o                         
  -3  16   6          3.28         15.50        26.14 o                         
  -2  16   6       4957.26       4776.15       186.29 o                         
  -1  16   6       3050.77       2773.91       139.42 o                         
   0  16   6        726.38        842.36        45.94 o                         
   1  16   6        219.80        234.97        36.05 o                         
   2  16   6       2332.77       2339.57        97.19 o                         
   3  16   6        106.02        163.88        54.76 o                         
  -3  17   6        440.82        504.05        59.86 o                         
  -2  17   6         36.55         30.08        22.01 o                         
  -1  17   6       8118.82       8056.86       172.58 o                         
   0  17   6       4332.99       4314.89        97.49 o                         
   1  17   6        218.51        270.94        42.78 o                         
   2  17   6       1335.15       1433.32        93.29 o                         
   3  17   6       1572.20       1377.84       148.35 o                         
  -3  18   6        530.07        490.28        58.65 o                         
  -2  18   6        258.69        239.13        40.11 o                         
  -1  18   6       3286.34       3275.62       139.01 o                         
   0  18   6       1819.33       1814.57        61.98 o                         
   1  18   6        729.76        728.02        60.36 o                         
   2  18   6         11.24         21.15        28.05 o                         
   3  18   6         86.21         55.43        44.52 o                         
  -3  19   6        157.51        124.43        52.37 o                         
  -2  19   6       2347.94       2704.08       201.98 o                         
  -1  19   6        684.41        758.25       178.54 o                         
   0  19   6         38.81         43.25        16.76 o                         
   1  19   6        666.46        626.18        56.28 o                         
   2  19   6        995.44        986.11       112.27 o                         
   3  19   6        383.88        368.85        71.94 o                         
  -3  20   6        275.65        218.64        49.95 o                         
  -2  20   6         43.02         12.95        32.92 o                         
  -1  20   6       1294.84       1504.43       116.76 o                         
   0  20   6       1777.83       1673.64        83.17 o                         
   1  20   6         95.70        100.54        24.48 o                         
   2  20   6        425.54        393.33        53.02 o                         
  -3  21   6        818.96        887.19       108.00 o                         
  -2  21   6        586.49        562.62       191.96 o                         
  -1  21   6        529.25        556.47        88.34 o                         
   0  21   6        947.97       1002.40        79.19 o                         
   1  21   6       1812.42       1833.30        80.56 o                         
   2  21   6        306.38        291.00        48.11 o                         
  -3  22   6        187.35        191.62        58.20 o                         
  -2  22   6        212.57        236.29        63.74 o                         
  -1  22   6         41.56         87.12        41.02 o                         
   0  22   6         87.54        134.89        47.45 o                         
   1  22   6          2.76         12.44        19.81 o                         
   2  22   6       1071.61       1237.58        78.57 o                         
  -2  23   6        599.16        696.93       193.45 o                         
  -1  23   6       6966.60       7217.76       301.50 o                         
   0  23   6         33.04         26.80        24.93 o                         
   1  23   6          6.98         -7.56        20.41 o                         
   2  23   6         79.23         89.63        32.28 o                         
  -2  24   6       2053.10       2329.58       522.16 o                         
  -1  24   6         74.29        115.70        46.01 o                         
   0  24   6        257.96        325.85        48.56 o                         
   1  24   6         29.78         -4.51        22.25 o                         
   2  24   6       1435.29       1403.14        86.38 o                         
  -2  25   6        407.69        356.20        75.30 o                         
  -1  25   6        119.64        133.59        49.57 o                         
   0  25   6        703.42        853.31        88.60 o                         
   1  25   6         72.64         70.31        28.48 o                         
   2  25   6       1395.32       1595.43       205.66 o                         
  -2  26   6        729.74        714.94       149.09 o                         
  -1  26   6        243.24        261.58        88.71 o                         
   0  26   6        176.17        291.80        60.28 o                         
   1  26   6       2530.37       2364.93       143.77 o                         
  -2  27   6        236.85        293.56        83.08 o                         
  -1  27   6        225.08        233.81        62.40 o                         
   0  27   6       2150.19       2222.89       156.17 o                         
   1  27   6        645.74        666.22        72.35 o                         
  -1  28   6        293.67        370.27        77.11 o                         
   0  28   6         40.64          5.48        41.19 o                         
   1  28   6       1547.63       1583.42       169.06 o                         
  -1  29   6       2504.96       2225.71       190.46 o                         
   0  29   6        334.78        310.81        69.51 o                         
   0  30   6         75.87         66.85        69.33 o                         
  -3   0   7       4007.81       4029.38       138.57 o                         
  -1   0   7         21.26         -2.82         9.41 o                         
   1   0   7        278.48        284.93        62.62 o                         
   3   0   7         38.33         -7.45        44.73 o                         
  -4   1   7       1040.66       1297.38       107.26 o                         
  -3   1   7        498.75        448.43        32.63 o                         
  -2   1   7        178.63        177.13        15.40 o                         
  -1   1   7       4814.16       4728.12        68.06 o                         
   0   1   7       7708.70       7513.78        94.55 o                         
   1   1   7        546.23        552.55        44.05 o                         
   2   1   7       4172.16       4133.25       146.77 o                         
   3   1   7         66.67         44.83        56.65 o                         
  -4   2   7        113.45         54.13        36.44 o                         
  -3   2   7        840.05        789.21        47.36 o                         
  -2   2   7        325.53        280.44        29.76 o                         
  -1   2   7       1467.41       1494.95        32.84 o                         
   0   2   7       5228.03       5335.06        73.79 o                         
   1   2   7       4108.37       4214.43       105.50 o                         
   2   2   7        279.27        224.90        42.37 o                         
   3   2   7        170.32        181.97        50.09 o                         
  -4   3   7        328.63        312.48        62.74 o                         
  -3   3   7       2020.93       2017.50        93.38 o                         
  -2   3   7         45.92         48.64        10.79 o                         
  -1   3   7      10650.90      10423.82       122.63 o                         
   0   3   7         19.22          9.59         6.72 o                         
   1   3   7       1846.93       1890.62       140.11 o                         
   2   3   7        676.55        718.93       138.66 o                         
   3   3   7       1145.32       1141.56       101.24 o                         
  -4   4   7       1157.11       1156.20        99.76 o                         
  -3   4   7         17.69         27.42        18.63 o                         
  -2   4   7       2365.74       2309.80        49.40 o                         
  -1   4   7        153.89        182.89        12.39 o                         
   0   4   7       1377.43       1318.14        31.25 o                         
   1   4   7        201.78        191.33        26.30 o                         
   2   4   7        295.03        290.85        96.13 o                         
   3   4   7         54.23         34.34        34.38 o                         
  -4   5   7         18.69          1.23        35.66 o                         
  -3   5   7       1199.64       1296.36        97.73 o                         
  -2   5   7        107.95         99.64        12.32 o                         
  -1   5   7      12924.93      12827.48       183.63 o                         
   0   5   7       6038.81       6481.32        86.68 o                         
   1   5   7       1844.08       1981.51        86.09 o                         
   2   5   7       2156.26       2029.66       140.15 o                         
   3   5   7        579.41        596.33        74.52 o                         
  -4   6   7        112.67        156.65        47.36 o                         
  -3   6   7       1375.80       1529.98        79.17 o                         
  -2   6   7         53.93         51.74        13.01 o                         
  -1   6   7        682.72        614.91        28.97 o                         
   0   6   7      12682.84      13384.36       167.98 o                         
   1   6   7       1116.49       1115.80        54.16 o                         
   2   6   7        136.85        119.60        33.92 o                         
   3   6   7          3.25         29.57        37.56 o                         
  -4   7   7        374.38        312.61        94.64 o                         
  -3   7   7         93.01         82.98        25.09 o                         
  -2   7   7        718.54        748.96        34.43 o                         
  -1   7   7        103.06        102.18        13.65 o                         
   0   7   7       1765.65       1392.80        43.66 o                         
   1   7   7       3290.12       3606.26        99.20 o                         
   2   7   7       6419.86       6542.60       162.81 o                         
   3   7   7        339.37        281.78        80.51 o                         
  -4   8   7        187.97         69.78        45.05 o                         
  -3   8   7       2952.94       3064.26       105.36 o                         
  -2   8   7        283.09        315.31        36.30 o                         
  -1   8   7       2770.55       3141.25        88.36 o                         
   0   8   7        180.12        234.67        40.90 o                         
   1   8   7        421.57        434.49        47.77 o                         
   2   8   7        111.19         99.52        26.69 o                         
   3   8   7          7.62         54.39        36.53 o                         
  -4   9   7          8.23         17.89        31.27 o                         
  -3   9   7        622.58        599.44        56.14 o                         
  -2   9   7        580.71        617.94        49.16 o                         
  -1   9   7       1431.43       1427.86        58.84 o                         
   0   9   7        946.63        769.36        48.29 o                         
   1   9   7       2547.99       2520.94        83.78 o                         
   2   9   7       1561.77       1579.63        84.26 o                         
   3   9   7        141.58        133.10        46.77 o                         
  -4  10   7        344.86        407.92        55.88 o                         
  -3  10   7        247.99        291.42        43.03 o                         
  -2  10   7        245.48        293.37        35.84 o                         
  -1  10   7         31.53         26.69        15.98 o                         
   0  10   7       1675.12       1729.64        60.87 o                         
   1  10   7        486.02        402.46        39.09 o                         
   2  10   7         42.99         56.67        22.01 o                         
   3  10   7         35.77          4.45        40.82 o                         
  -4  11   7         11.32         19.64        32.71 o                         
  -3  11   7       1878.03       1849.28        99.04 o                         
  -2  11   7        122.75        134.19        27.41 o                         
  -1  11   7       8900.43       8870.53       181.47 o                         
   0  11   7          9.94         -3.43        11.39 o                         
   1  11   7       1002.73        987.69        61.73 o                         
   2  11   7         18.89          8.57        20.52 o                         
   3  11   7        449.00        557.98        78.28 o                         
  -4  12   7        647.92        689.66        70.76 o                         
  -3  12   7        347.07        367.52        48.87 o                         
  -2  12   7       2633.49       2828.19        97.52 o                         
  -1  12   7        616.56        598.48        47.44 o                         
   0  12   7       2039.05       1992.15        69.76 o                         
   1  12   7          2.56         21.27        17.08 o                         
   2  12   7        465.55        498.87        53.22 o                         
   3  12   7          5.20         20.75        36.61 o                         
  -3  13   7        953.28        979.97        75.23 o                         
  -2  13   7         86.99         54.41        24.01 o                         
  -1  13   7       5504.69       5698.52       104.38 o                         
   0  13   7       2474.89       2469.53        79.76 o                         
   1  13   7        122.64        108.36        24.33 o                         
   2  13   7       2924.13       3193.74       114.61 o                         
   3  13   7        637.40        795.39        94.00 o                         
  -3  14   7       2502.49       2470.74       103.51 o                         
  -2  14   7       2173.22       2099.64       147.90 o                         
  -1  14   7        370.37        370.13        40.19 o                         
   0  14   7        500.76        567.78        44.70 o                         
   1  14   7       3191.25       3043.92       100.84 o                         
   2  14   7        648.40        676.16        61.51 o                         
   3  14   7         11.86         15.55        42.43 o                         
  -3  15   7         97.05         64.88        29.69 o                         
  -2  15   7        166.66        165.95        34.78 o                         
  -1  15   7         89.08         84.13        32.56 o                         
   0  15   7       4455.72       4355.63       116.36 o                         
   1  15   7        372.20        364.59        50.73 o                         
   2  15   7       6382.41       6517.64       175.62 o                         
   3  15   7         16.33         -2.50        58.89 o                         
  -3  16   7       1324.30       1315.46        99.24 o                         
  -2  16   7        842.02        855.48        86.85 o                         
  -1  16   7        416.20        394.72        57.42 o                         
   0  16   7        182.52        195.03        30.94 o                         
   1  16   7       2575.79       2625.98       153.20 o                         
   2  16   7        677.84        612.09        61.00 o                         
   3  16   7         61.70         98.11        54.33 o                         
  -3  17   7        566.82        512.81        60.04 o                         
  -2  17   7         21.22          1.86        22.17 o                         
  -1  17   7        932.22       1004.74        89.61 o                         
   0  17   7       2300.84       2339.78        86.63 o                         
   1  17   7         52.32         36.66        39.33 o                         
   2  17   7         30.36         36.87        26.60 o                         
   3  17   7        736.19        704.86        96.42 o                         
  -3  18   7         68.96         73.88        33.74 o                         
  -2  18   7         72.69         62.15        27.94 o                         
  -1  18   7         64.32         26.25        29.17 o                         
   0  18   7         60.93         68.80        22.86 o                         
   1  18   7        274.12        295.66        43.00 o                         
   2  18   7       2131.25       2076.66       126.31 o                         
   3  18   7          5.11         -9.92        43.67 o                         
  -3  19   7       1109.51       1053.44        96.40 o                         
  -2  19   7          6.12         30.07        33.72 o                         
  -1  19   7       1584.20       1563.01       115.59 o                         
   0  19   7       2881.04       2877.00       100.35 o                         
   1  19   7        474.59        458.27        53.50 o                         
   2  19   7        659.15        692.11        67.50 o                         
  -3  20   7        858.03        825.34       111.09 o                         
  -2  20   7        113.77        196.36        53.34 o                         
  -1  20   7        310.32        297.19        58.03 o                         
   0  20   7       3110.83       3202.77       108.90 o                         
   1  20   7        429.18        376.74        48.76 o                         
   2  20   7        555.52        470.46        59.33 o                         
  -3  21   7        130.58        112.02        40.65 o                         
  -2  21   7         36.98          8.77        35.58 o                         
  -1  21   7        999.58       1082.40       196.02 o                         
   0  21   7         37.77         22.75        37.33 o                         
   1  21   7          1.66         -1.46        18.81 o                         
   2  21   7       3849.92       4066.40       239.21 o                         
  -2  22   7        898.22        893.98       105.55 o                         
  -1  22   7       1384.53       1424.32       119.96 o                         
   0  22   7        196.05        138.44        32.46 o                         
   1  22   7        436.47        388.73        43.48 o                         
   2  22   7         48.87         81.31        33.11 o                         
  -2  23   7        137.12        178.65        57.85 o                         
  -1  23   7        346.87        507.42       137.13 o                         
   0  23   7       1836.10       1979.47       140.07 o                         
   1  23   7        694.23        648.43        56.05 o                         
   2  23   7        945.00        977.23       113.18 o                         
  -2  24   7        205.34        243.29        71.19 o                         
  -1  24   7         40.20         39.88        40.33 o                         
   0  24   7         73.97         15.51        52.18 o                         
   1  24   7       1486.58       1578.41        92.74 o                         
   2  24   7         32.48          6.32        29.12 o                         
  -2  25   7        136.09        164.38        56.65 o                         
  -1  25   7       2003.92       2237.23       167.36 o                         
   0  25   7        483.23        534.74        77.21 o                         
   1  25   7         31.86         23.60        30.45 o                         
  -2  26   7        633.92        819.97       136.42 o                         
  -1  26   7        114.38         76.31        47.16 o                         
   0  26   7        772.40        754.18        93.16 o                         
   1  26   7        277.17        304.47        52.09 o                         
  -1  27   7       3261.82       3315.71       171.22 o                         
   0  27   7        271.43         88.60        46.92 o                         
   1  27   7        189.81        189.41        45.73 o                         
  -1  28   7         44.86         12.10        40.55 o                         
   0  28   7        640.30        684.94        94.67 o                         
   1  28   7          5.23         17.81        31.81 o                         
   0  29   7       2557.23       2514.07       326.10 o                         
  -4   0   8        437.31        541.13       101.38 o                         
  -2   0   8       1748.63       1654.53        57.90 o                         
   0   0   8      10666.25      10331.21       176.94 o                         
   2   0   8        710.22        797.57       104.36 o                         
  -4   1   8         74.98         -0.35        76.78 o                         
  -3   1   8         28.34         50.68        18.94 o                         
  -2   1   8          3.37          3.09         8.65 o                         
  -1   1   8       6504.94       6341.09        87.39 o                         
   0   1   8        803.09        811.06        26.37 o                         
   1   1   8          5.40         -9.35         9.35 o                         
   2   1   8       1985.01       1974.22       101.91 o                         
   3   1   8       1289.56       1156.36       102.82 o                         
  -4   2   8        228.55        244.97        61.08 o                         
  -3   2   8       4239.21       4310.27       102.16 o                         
  -2   2   8        760.71        787.93        36.23 o                         
  -1   2   8       1604.55       1518.10        35.33 o                         
   0   2   8       3515.15       3424.71        57.13 o                         
   1   2   8       1347.65       1334.17        95.77 o                         
   2   2   8         33.80         81.35        30.75 o                         
   3   2   8        573.88        618.27        85.73 o                         
  -4   3   8        327.21        342.57        60.34 o                         
  -3   3   8        202.52        171.62        31.74 o                         
  -2   3   8       1160.45       1258.94        71.18 o                         
  -1   3   8        337.87        355.77        19.37 o                         
   0   3   8       4493.96       4697.17        70.45 o                         
   1   3   8         51.29         10.44        13.53 o                         
   2   3   8       3837.77       3728.71       142.25 o                         
   3   3   8         45.40         75.42        42.84 o                         
  -4   4   8       1098.11       1138.28       105.38 o                         
  -3   4   8       6797.35       6682.19       159.45 o                         
  -2   4   8          4.37         18.10        12.46 o                         
  -1   4   8       3558.18       3215.67        53.69 o                         
   0   4   8         55.29         35.27         8.73 o                         
   1   4   8        275.64        255.96        30.51 o                         
   2   4   8        959.21       1179.72        90.31 o                         
   3   4   8        213.63        221.90        60.38 o                         
  -4   5   8        212.24        186.35        71.56 o                         
  -3   5   8        122.84         95.36        25.89 o                         
  -2   5   8        349.97        354.59        28.04 o                         
  -1   5   8        148.07        177.82        21.06 o                         
   0   5   8       3338.91       3431.71        58.12 o                         
   1   5   8        243.96        289.96        40.23 o                         
   2   5   8       1192.70       1217.70       125.57 o                         
   3   5   8       1236.37       1375.21       121.14 o                         
  -4   6   8        446.60        546.33        75.00 o                         
  -3   6   8         78.27         67.43        24.99 o                         
  -2   6   8       1342.85       1366.69        48.50 o                         
  -1   6   8       1411.10       1353.22        43.31 o                         
   0   6   8        135.98         63.58        11.10 o                         
   1   6   8         30.49          4.46        14.66 o                         
   2   6   8        141.72        129.61        29.50 o                         
   3   6   8        320.30        252.42        56.44 o                         
  -4   7   8         60.13        124.54        40.48 o                         
  -3   7   8        619.81        618.00        55.63 o                         
  -2   7   8         61.77         65.10        20.23 o                         
  -1   7   8       2219.84       2091.76        56.75 o                         
   0   7   8         20.49         30.82        10.02 o                         
   1   7   8         38.71          2.19        16.02 o                         
   2   7   8         11.51         22.84        27.95 o                         
   3   7   8       1450.50       1158.37       104.80 o                         
  -4   8   8        391.05        419.65        67.39 o                         
  -3   8   8        637.48        719.29        60.22 o                         
  -2   8   8       1175.35       1214.83        71.84 o                         
  -1   8   8       2283.33       2302.23        76.68 o                         
   0   8   8       7505.83       7532.82       125.65 o                         
   1   8   8        546.75        508.00        44.56 o                         
   2   8   8        333.71        287.20        39.38 o                         
   3   8   8         38.16         24.76        37.02 o                         
  -4   9   8        183.65        216.85        60.01 o                         
  -3   9   8        157.80        129.08        33.33 o                         
  -2   9   8          4.64         31.59        17.52 o                         
  -1   9   8       3378.19       3306.59        96.03 o                         
   0   9   8         12.33         23.46        19.95 o                         
   1   9   8        114.60         80.50        23.72 o                         
   2   9   8       3364.88       3349.85       169.51 o                         
   3   9   8        411.16        386.07        90.95 o                         
  -4  10   8         41.83        -36.50        36.50 o                         
  -3  10   8       5210.62       5567.99       153.71 o                         
  -2  10   8        274.41        331.49        41.58 o                         
  -1  10   8       1776.59       1805.66        70.85 o                         
   0  10   8       1026.23        861.22        47.84 o                         
   1  10   8         33.69         47.30        19.49 o                         
   2  10   8         80.56         66.70        28.20 o                         
   3  10   8        495.17        603.90       177.05 o                         
  -3  11   8        124.82         99.98        30.72 o                         
  -2  11   8        390.08        452.59        53.53 o                         
  -1  11   8        373.41        328.40        38.95 o                         
   0  11   8       3381.91       3356.59        93.15 o                         
   1  11   8        131.80        171.05        30.32 o                         
   2  11   8       1912.97       2075.67        92.16 o                         
   3  11   8         89.49         54.25        40.62 o                         
  -3  12   8       1891.05       1991.50        95.99 o                         
  -2  12   8         92.02         82.59        23.48 o                         
  -1  12   8       2687.87       2718.46        90.84 o                         
   0  12   8       1109.75       1192.91        59.01 o                         
   1  12   8       1203.32       1225.86        73.02 o                         
   2  12   8        841.86        755.53        66.52 o                         
   3  12   8        651.85        568.77        93.93 o                         
  -3  13   8          5.67         63.50        29.26 o                         
  -2  13   8        326.75        370.17        54.55 o                         
  -1  13   8       1695.37       1611.83        71.58 o                         
   0  13   8       1653.79       1707.34        75.10 o                         
   1  13   8         22.51        -18.15        18.15 o                         
   2  13   8       3212.01       3451.15       123.33 o                         
   3  13   8         89.99         61.34        82.75 o                         
  -3  14   8        277.98        300.14        61.94 o                         
  -2  14   8       1737.90       1616.56        97.82 o                         
  -1  14   8        401.33        346.59        41.03 o                         
   0  14   8       4589.55       4624.69       120.80 o                         
   1  14   8       1158.95       1152.37        74.02 o                         
   2  14   8       1141.77       1178.43        84.40 o                         
   3  14   8         80.18         44.99        48.72 o                         
  -3  15   8         19.57         31.17        28.22 o                         
  -2  15   8         65.09         59.52        25.58 o                         
  -1  15   8       6075.92       6119.45       197.11 o                         
   0  15   8        436.36        421.59        41.04 o                         
   1  15   8        422.08        442.21        48.98 o                         
   2  15   8         59.78         31.43        25.30 o                         
   3  15   8       1990.49       2322.25       193.07 o                         
  -3  16   8        902.40        854.82        74.20 o                         
  -2  16   8        378.99        362.50        47.33 o                         
  -1  16   8        410.41        429.27        63.24 o                         
   0  16   8       8398.00       8152.45       179.21 o                         
   1  16   8        578.97        580.04        55.80 o                         
   2  16   8        449.06        421.14        54.13 o                         
   3  16   8         10.44         63.15        48.18 o                         
  -3  17   8          8.73          1.06        32.09 o                         
  -2  17   8         99.64        110.72        35.58 o                         
  -1  17   8       4772.10       4564.56       172.25 o                         
   0  17   8       6137.81       5957.89       148.81 o                         
   1  17   8       1775.71       1869.81       126.75 o                         
   2  17   8        213.84        269.33        58.90 o                         
   3  17   8         74.31        113.87       113.31 o                         
  -3  18   8       1957.01       2217.32       124.41 o                         
  -2  18   8        113.09        116.55        35.21 o                         
  -1  18   8         95.11         57.04        34.21 o                         
   0  18   8       5939.43       5773.76       147.76 o                         
   1  18   8        157.46        130.12        32.25 o                         
   2  18   8       1058.01       1058.23        97.27 o                         
  -3  19   8         60.02        108.15        39.10 o                         
  -2  19   8         54.04         10.20        51.08 o                         
  -1  19   8        358.15        442.40        68.45 o                         
   0  19   8       1749.53       1695.65        83.19 o                         
   1  19   8       4864.78       4658.37       210.73 o                         
   2  19   8       1765.49       1806.77       124.03 o                         
  -3  20   8        101.43        104.56        40.55 o                         
  -2  20   8         66.78        -26.62        41.37 o                         
  -1  20   8       1984.84       1948.11       137.80 o                         
   0  20   8        234.13        309.16        63.64 o                         
   1  20   8       1170.73       1138.27       142.28 o                         
   2  20   8         28.43         21.47        32.46 o                         
  -2  21   8        327.61        314.23        65.61 o                         
  -1  21   8       2321.32       2322.22       129.31 o                         
   0  21   8        242.84        215.44        52.71 o                         
   1  21   8        298.94        252.42        52.62 o                         
   2  21   8        274.19        300.48        62.87 o                         
  -2  22   8        566.73        643.23        91.51 o                         
  -1  22   8        197.35        198.44       111.45 o                         
   0  22   8       4949.62       4830.54       190.03 o                         
   1  22   8          3.38         -8.01        19.62 o                         
   2  22   8       2018.61       2009.53       158.82 o                         
  -2  23   8         12.52          2.71        39.37 o                         
  -1  23   8       2319.90       2444.80       165.25 o                         
   0  23   8        109.73        148.41        52.55 o                         
   1  23   8        501.35        569.08        67.03 o                         
   2  23   8        524.63        601.75        70.50 o                         
  -2  24   8        368.61        335.90        74.38 o                         
  -1  24   8       1233.78       1217.94       118.67 o                         
   0  24   8       2065.90       2289.32       143.11 o                         
   1  24   8        106.08         74.37        36.05 o                         
  -2  25   8         64.08        100.41        53.35 o                         
  -1  25   8       1054.81       1162.03       118.14 o                         
   0  25   8        736.65        700.12        92.49 o                         
   1  25   8         86.65         51.24        34.29 o                         
  -1  26   8        927.59       1045.45       116.54 o                         
   0  26   8         51.77         34.18        39.94 o                         
   1  26   8        781.90        741.14        77.42 o                         
  -1  27   8         16.65         33.76        44.80 o                         
   0  27   8        411.28        373.35        77.72 o                         
   1  27   8          0.22         30.59        43.33 o                         
  -1  28   8         18.28         23.87        46.81 o                         
   0  28   8       1291.58       1431.57       134.56 o                         
  -3   0   9       2531.45       2696.19       138.62 o                         
  -1   0   9       2892.77       2635.15        72.57 o                         
   1   0   9       2982.73       3040.82       115.07 o                         
   3   0   9       3873.14       4254.63       257.93 o                         
  -4   1   9         17.80         11.57        34.50 o                         
  -3   1   9        560.66        637.06        46.68 o                         
  -2   1   9       2102.90       2055.48        53.47 o                         
  -1   1   9        100.13         86.55        12.45 o                         
   0   1   9         21.59         26.00         9.83 o                         
   1   1   9         16.34         24.18        14.63 o                         
   2   1   9       2905.27       3060.90       150.96 o                         
   3   1   9        197.79        183.69        50.41 o                         
  -4   2   9        190.19        158.46        48.71 o                         
  -3   2   9       3945.60       3750.48       114.81 o                         
  -2   2   9        615.97        659.16        35.59 o                         
  -1   2   9        543.38        530.23        25.68 o                         
   0   2   9       6966.16       6911.07        95.66 o                         
   1   2   9        553.35        576.11        45.77 o                         
   2   2   9        830.23        635.26        84.98 o                         
   3   2   9        347.30        423.15       111.41 o                         
  -4   3   9        126.42         10.54        38.49 o                         
  -3   3   9       1454.96       1445.69        81.77 o                         
  -2   3   9        446.21        413.85        28.93 o                         
  -1   3   9       1442.53       1514.72        42.05 o                         
   0   3   9         97.83        103.20        13.01 o                         
   1   3   9        513.24        456.21        48.16 o                         
   2   3   9         49.34         64.76        34.38 o                         
   3   3   9        523.56        440.89        73.23 o                         
  -4   4   9        109.29        184.82        50.24 o                         
  -3   4   9          1.58        -17.96        17.96 o                         
  -2   4   9       2721.30       2683.20        63.53 o                         
  -1   4   9        196.11        180.28        15.10 o                         
   0   4   9      11911.13      12060.21       146.26 o                         
   1   4   9        354.24        350.76        52.08 o                         
   2   4   9       2514.80       2523.76       137.87 o                         
   3   4   9         37.60         39.49        40.20 o                         
  -4   5   9         44.97         66.01        34.78 o                         
  -3   5   9        534.38        572.03        57.24 o                         
  -2   5   9        301.45        383.32        42.69 o                         
  -1   5   9        266.75        293.83        26.24 o                         
   0   5   9          1.72         -5.27         7.41 o                         
   1   5   9       4206.51       4516.64       119.86 o                         
   2   5   9        109.38         69.68        34.98 o                         
   3   5   9        505.60        628.20        84.86 o                         
  -4   6   9        156.13        157.98        40.39 o                         
  -3   6   9        105.51        108.06        29.22 o                         
  -2   6   9        287.17        219.86        31.42 o                         
  -1   6   9       2569.45       2533.68        81.51 o                         
   0   6   9       6471.24       6554.54       101.96 o                         
   1   6   9        435.33        409.75        41.40 o                         
   2   6   9       1389.65       1314.52        83.92 o                         
   3   6   9       1969.76       2046.67       220.99 o                         
  -4   7   9        975.08        795.57        86.71 o                         
  -3   7   9        797.40        759.62        61.22 o                         
  -2   7   9       1150.74       1243.88        72.58 o                         
  -1   7   9        587.50        634.95        37.44 o                         
   0   7   9         53.92         49.59        12.79 o                         
   1   7   9       2033.31       2283.14        82.91 o                         
   2   7   9       1765.89       1779.53        93.38 o                         
   3   7   9          4.16         43.43        42.02 o                         
  -4   8   9       1600.33       1626.76       191.21 o                         
  -3   8   9       1035.66        961.55        69.27 o                         
  -2   8   9          0.38        -10.70        16.90 o                         
  -1   8   9       1731.97       1681.26        69.18 o                         
   0   8   9        495.13        527.03        46.81 o                         
   1   8   9       2910.05       2874.85        94.79 o                         
   2   8   9          5.82          6.21        22.51 o                         
   3   8   9       1751.94       1543.47       152.45 o                         
  -3   9   9         91.08         91.64        29.39 o                         
  -2   9   9        437.45        432.51        44.22 o                         
  -1   9   9         51.66         40.21        20.04 o                         
   0   9   9        385.62        438.51        30.60 o                         
   1   9   9         20.76         32.74        23.98 o                         
   2   9   9       3164.54       3112.13       139.03 o                         
   3   9   9        346.70        249.67        59.39 o                         
  -3  10   9        506.61        364.03        47.15 o                         
  -2  10   9       2132.37       1976.44        81.99 o                         
  -1  10   9        137.30        115.65        24.38 o                         
   0  10   9       8031.94       8358.73       141.77 o                         
   1  10   9        357.04        329.74        40.05 o                         
   2  10   9       1482.78       1630.84        96.46 o                         
   3  10   9        274.72        308.86        68.23 o                         
  -3  11   9       1660.70       1878.31       150.89 o                         
  -2  11   9        195.41        163.33        32.62 o                         
  -1  11   9       2313.25       2353.78        85.30 o                         
   0  11   9        737.30        718.35        69.33 o                         
   1  11   9        608.26        649.15        85.90 o                         
   2  11   9         57.70         69.39        27.31 o                         
   3  11   9        103.92        117.78        74.55 o                         
  -3  12   9        389.27        386.33        51.56 o                         
  -2  12   9       1278.85       1306.32        85.49 o                         
  -1  12   9       1349.57       1380.32        77.77 o                         
   0  12   9       8689.77       8503.31       175.80 o                         
   1  12   9         22.09          4.04        17.74 o                         
   2  12   9        698.35        697.48        65.19 o                         
   3  12   9       1103.17       1049.70       112.66 o                         
  -3  13   9        136.88         92.32        32.67 o                         
  -2  13   9       1410.13       1688.26        94.61 o                         
  -1  13   9        409.63        479.83        47.32 o                         
   0  13   9         13.63         45.88        18.49 o                         
   1  13   9       1412.15       1448.42        78.25 o                         
   2  13   9        963.92        954.05        76.52 o                         
   3  13   9       1238.06       1328.63       125.77 o                         
  -3  14   9       4572.97       4822.81       160.08 o                         
  -2  14   9        576.25        644.67        77.82 o                         
  -1  14   9       1019.23       1042.69        71.13 o                         
   0  14   9        998.62        871.33        58.02 o                         
   1  14   9       1510.92       1561.46        88.47 o                         
   2  14   9         45.92         39.06        29.17 o                         
   3  14   9        532.98        554.47       154.31 o                         
  -3  15   9          0.32         20.67        32.28 o                         
  -2  15   9       2615.65       2459.58       127.07 o                         
  -1  15   9       1455.68       1366.89        81.65 o                         
   0  15   9          8.41         36.02        30.10 o                         
   1  15   9          1.69         17.45        21.72 o                         
   2  15   9        691.83        747.23        71.50 o                         
   3  15   9       1433.39       1215.52       128.55 o                         
  -3  16   9       2788.01       2660.66       118.92 o                         
  -2  16   9        781.40        805.56        76.74 o                         
  -1  16   9        469.81        636.46        75.33 o                         
   0  16   9       1097.40       1158.73        65.96 o                         
   1  16   9         27.07         -5.37        20.26 o                         
   2  16   9        334.42        327.65        52.34 o                         
  -3  17   9        457.50        598.19        74.24 o                         
  -2  17   9         78.36         45.25        28.43 o                         
  -1  17   9         43.39         84.73        34.49 o                         
   0  17   9        269.98        254.08        36.62 o                         
   1  17   9        124.40         95.09        29.07 o                         
   2  17   9         25.98         58.76        35.18 o                         
  -3  18   9          3.00          3.01        37.42 o                         
  -2  18   9       1906.57       1815.33       106.85 o                         
  -1  18   9        165.09        142.74        43.43 o                         
   0  18   9       1785.79       1550.42       118.33 o                         
   1  18   9          3.48         37.83        24.89 o                         
   2  18   9        732.49        790.37        76.37 o                         
  -3  19   9        777.07        818.32        79.67 o                         
  -2  19   9          9.21        -14.90        26.56 o                         
  -1  19   9         29.59         78.61        38.47 o                         
   0  19   9        634.06        713.34        84.55 o                         
   1  19   9        957.17       1019.98        91.94 o                         
   2  19   9        126.27        141.55        41.50 o                         
  -2  20   9        319.19        284.03        62.65 o                         
  -1  20   9        856.92       1043.84       138.99 o                         
   0  20   9       2376.57       2344.21       127.29 o                         
   1  20   9        199.69        176.46        39.40 o                         
   2  20   9        350.32        336.20        54.34 o                         
  -2  21   9        664.02        769.51        99.80 o                         
  -1  21   9        138.31         97.66        44.81 o                         
   0  21   9        142.05        123.84        41.39 o                         
   1  21   9       1142.31       1299.86        92.50 o                         
   2  21   9       1360.34       1354.82       116.94 o                         
  -2  22   9          8.07         12.47        42.16 o                         
  -1  22   9        819.00        803.96        94.00 o                         
   0  22   9         48.61         11.89        34.98 o                         
   1  22   9        180.35        144.56        39.66 o                         
   2  22   9         64.77         58.64        37.30 o                         
  -2  23   9        864.66       1146.15       126.15 o                         
  -1  23   9        458.87        463.60        72.48 o                         
   0  23   9        236.13        294.78        64.96 o                         
   1  23   9         74.33         30.22        31.81 o                         
  -2  24   9        136.42         77.64        54.13 o                         
  -1  24   9        338.57        399.01        76.47 o                         
   0  24   9       1639.08       1569.10       235.94 o                         
   1  24   9         11.56         20.58        32.86 o                         
  -1  25   9        212.17        162.48        55.08 o                         
   0  25   9         11.64         -5.56        43.48 o                         
   1  25   9        156.70        130.14        66.35 o                         
  -1  26   9          5.20         31.27        44.88 o                         
   0  26   9       3118.48       3198.01       169.86 o                         
   1  26   9        171.10        125.11        95.79 o                         
  -1  27   9       1420.08       1402.64       133.62 o                         
   0  27   9         15.88        -37.49        37.49 o                         
  -4   0  10        328.43        234.82        84.98 o                         
  -2   0  10        755.22        732.91       115.17 o                         
   0   0  10      10974.30      10959.80       195.58 o                         
   2   0  10        378.55        486.71        90.95 o                         
  -4   1  10         18.25         11.40        41.38 o                         
  -3   1  10       1329.87       1443.87       115.98 o                         
  -2   1  10       1984.57       2034.39        63.35 o                         
  -1   1  10        814.76        802.95        38.25 o                         
   0   1  10       1485.03       1457.24        38.61 o                         
   1   1  10       2208.72       2231.57        79.41 o                         
   2   1  10        117.78         50.48        58.52 o                         
   3   1  10          6.47        -14.75        36.61 o                         
  -4   2  10         22.90         16.91        37.41 o                         
  -3   2  10       1610.82       1509.58        79.71 o                         
  -2   2  10       1849.22       1827.78        52.34 o                         
  -1   2  10       1970.79       1895.13        47.82 o                         
   0   2  10       4478.85       4468.43        74.37 o                         
   1   2  10       1550.67       1686.06        71.19 o                         
   2   2  10        514.35        471.29        64.20 o                         
   3   2  10        693.83        684.32        85.60 o                         
  -4   3  10        186.80        155.27        48.65 o                         
  -3   3  10        140.25        144.94        33.65 o                         
  -2   3  10       5143.52       5222.23       142.00 o                         
  -1   3  10         93.39        101.15        13.50 o                         
   0   3  10       2300.55       2303.47        53.23 o                         
   1   3  10       1220.14       1227.93        70.03 o                         
   2   3  10         51.11         15.83        29.33 o                         
   3   3  10        445.07        311.45        65.26 o                         
  -4   4  10        493.80        583.69        79.33 o                         
  -3   4  10        821.52        969.08        91.36 o                         
  -2   4  10       2431.90       2380.48        61.34 o                         
  -1   4  10         99.72        112.78        13.94 o                         
   0   4  10         50.72         53.58        11.66 o                         
   1   4  10        451.45        483.45        44.15 o                         
   2   4  10        136.25         85.07        36.53 o                         
   3   4  10       1164.28       1160.61       111.78 o                         
  -4   5  10        108.13         68.89        43.90 o                         
  -3   5  10         80.42         54.49        25.85 o                         
  -2   5  10        480.52        477.91        39.17 o                         
  -1   5  10        635.65        686.13        38.28 o                         
   0   5  10       2555.22       2421.68        70.39 o                         
   1   5  10        476.03        367.07        40.76 o                         
   2   5  10        141.05         94.03        55.16 o                         
   3   5  10         99.35         22.46        39.14 o                         
  -3   6  10        335.47        339.30        45.50 o                         
  -2   6  10       1323.12       1196.95        61.40 o                         
  -1   6  10        378.05        383.66        30.42 o                         
   0   6  10       5773.96       5616.92        94.84 o                         
   1   6  10        433.75        393.24        42.54 o                         
   2   6  10        347.54        298.29        68.84 o                         
   3   6  10        384.96        415.02       115.88 o                         
  -3   7  10       2209.30       2072.09       119.65 o                         
  -2   7  10        147.76        166.09        32.06 o                         
  -1   7  10        388.12        408.94        34.92 o                         
   0   7  10          0.28          9.13         9.83 o                         
   1   7  10        825.81        764.66        78.52 o                         
   2   7  10         19.54        -10.16        23.31 o                         
   3   7  10         63.38         95.69        54.05 o                         
  -3   8  10        131.07         93.95        35.84 o                         
  -2   8  10       1597.05       1552.75        85.42 o                         
  -1   8  10          0.55         12.24        11.14 o                         
   0   8  10       3721.17       3690.45        74.03 o                         
   1   8  10        211.19        231.39        35.26 o                         
   2   8  10        841.31        852.71        68.79 o                         
   3   8  10        273.41        263.06        65.13 o                         
  -3   9  10        636.46        704.11        64.57 o                         
  -2   9  10       1421.32       1376.03       153.01 o                         
  -1   9  10         65.59         83.55        24.74 o                         
   0   9  10       3245.32       3330.44        78.24 o                         
   1   9  10       1424.64       1251.41        73.91 o                         
   2   9  10          9.61         -5.29        23.93 o                         
   3   9  10        112.27         19.91        44.24 o                         
  -3  10  10       1019.95        986.10        75.60 o                         
  -2  10  10         10.64         36.44        23.53 o                         
  -1  10  10       1279.75       1322.78        77.02 o                         
   0  10  10       1871.70       1813.40        56.02 o                         
   1  10  10       1019.94       1064.97        81.64 o                         
   2  10  10        266.58        223.86        42.01 o                         
   3  10  10       2420.33       2305.33       160.40 o                         
  -3  11  10        127.04         97.47        33.23 o                         
  -2  11  10       5299.10       5313.77       149.37 o                         
  -1  11  10        461.37        480.17        47.64 o                         
   0  11  10       2007.47       1878.41        68.30 o                         
   1  11  10          3.95        -18.01        24.83 o                         
   2  11  10         19.87        -13.76        28.23 o                         
   3  11  10         94.88        118.11        52.82 o                         
  -3  12  10        999.23        954.36        79.36 o                         
  -2  12  10        189.33        141.64        34.12 o                         
  -1  12  10       1247.06       1319.52       129.02 o                         
   0  12  10        102.80        105.42        32.49 o                         
   1  12  10        782.21        647.50        54.80 o                         
   2  12  10       1315.48       1323.95        96.07 o                         
   3  12  10       2826.64       3174.00       170.73 o                         
  -3  13  10       1461.66       1471.64       121.47 o                         
  -2  13  10       1240.07       1333.08       149.25 o                         
  -1  13  10         31.14         44.58        24.55 o                         
   0  13  10        851.29        901.35       109.86 o                         
   1  13  10        677.69        621.05        63.04 o                         
   2  13  10        145.07         78.27        31.98 o                         
  -3  14  10        332.83        349.07        53.62 o                         
  -2  14  10          0.06          3.52        22.21 o                         
  -1  14  10         44.03         10.87        19.63 o                         
   0  14  10       7154.11       7319.81       223.45 o                         
   1  14  10        196.71        118.01        31.11 o                         
   2  14  10        125.54        132.04        36.23 o                         
  -3  15  10       1704.22       1721.20       105.98 o                         
  -2  15  10          1.61         -7.70        24.31 o                         
  -1  15  10        144.03        156.13        35.04 o                         
   0  15  10        301.50        320.92       135.64 o                         
   1  15  10       1560.04       1596.51        93.72 o                         
   2  15  10        135.08        102.19        39.72 o                         
  -3  16  10        334.07        252.16        50.34 o                         
  -2  16  10         77.41         91.12        32.50 o                         
  -1  16  10         17.46          3.36        30.31 o                         
   0  16  10       4499.22       4676.21       284.36 o                         
   1  16  10        441.75        530.15        57.18 o                         
   2  16  10       2007.15       2119.15       178.84 o                         
  -3  17  10        652.13        650.31        72.26 o                         
  -2  17  10       1357.01       1653.34       103.39 o                         
  -1  17  10          2.89         22.77        29.50 o                         
   0  17  10        115.73         85.71        40.84 o                         
   1  17  10       3159.77       3240.91       118.73 o                         
   2  17  10        239.92        167.55        42.61 o                         
  -3  18  10         58.14        113.50        43.45 o                         
  -2  18  10        642.82        618.51        66.10 o                         
  -1  18  10        893.84       1024.27        99.65 o                         
   0  18  10        872.47        750.43        84.02 o                         
   1  18  10       3625.51       3580.65       126.92 o                         
   2  18  10        623.47        652.79        71.17 o                         
  -2  19  10        989.99       1255.50        94.32 o                         
  -1  19  10         19.79        -20.68        27.27 o                         
   0  19  10        309.97        312.95        59.29 o                         
   1  19  10        746.42        835.99       132.39 o                         
   2  19  10        713.92        733.73        94.77 o                         
  -2  20  10        386.30        582.78       133.06 o                         
  -1  20  10        223.99        294.33        62.79 o                         
   0  20  10        243.25        203.94        68.21 o                         
   1  20  10       2974.67       2962.37       118.45 o                         
   2  20  10         15.97         -3.25        33.61 o                         
  -2  21  10        184.01        209.71       139.74 o                         
  -1  21  10         76.03         13.07        34.52 o                         
   0  21  10          4.82         49.82        36.96 o                         
   1  21  10          8.83         36.36        29.10 o                         
   2  21  10       1124.86       1056.99       165.49 o                         
  -2  22  10         68.82         63.19        54.05 o                         
  -1  22  10         66.90         55.84        41.84 o                         
   0  22  10       3271.03       3336.67       163.40 o                         
   1  22  10        155.66        152.36        53.60 o                         
  -2  23  10        223.70        247.77        69.20 o                         
  -1  23  10          3.87         29.80        43.41 o                         
   0  23  10        446.04        501.81        78.75 o                         
   1  23  10       1695.84       2017.19       156.00 o                         
  -1  24  10         80.53         29.32       126.73 o                         
   0  24  10       1584.31       1618.08       137.96 o                         
   1  24  10        272.16        228.11        61.56 o                         
  -1  25  10        158.49         88.02        53.45 o                         
   0  25  10        445.22        592.82        88.26 o                         
  -1  26  10         95.18         70.17        52.27 o                         
   0  26  10          1.13        -23.24        39.13 o                         
  -3   0  11         11.46         -4.47        35.78 o                         
  -1   0  11      11802.65      11726.51       226.61 o                         
   1   0  11        798.78        850.10        74.05 o                         
   3   0  11       1491.18       1164.26       157.29 o                         
  -3   1  11        657.19        694.94        77.05 o                         
  -2   1  11      10792.62      11064.03       185.79 o                         
  -1   1  11        155.15        153.17        17.09 o                         
   0   1  11       3792.49       3660.14        67.83 o                         
   1   1  11       1694.21       1738.29        67.52 o                         
   2   1  11          8.56         29.18        38.76 o                         
   3   1  11          1.99         -7.05        37.36 o                         
  -3   2  11        111.79         76.28        48.26 o                         
  -2   2  11        592.27        597.03        65.10 o                         
  -1   2  11          9.39         21.55        10.66 o                         
   0   2  11       1789.03       1871.30        46.51 o                         
   1   2  11         18.14         24.25        18.79 o                         
   2   2  11        260.11        281.10        62.99 o                         
   3   2  11       1215.44       1140.93       117.42 o                         
  -3   3  11       1238.21       1294.44        82.01 o                         
  -2   3  11        113.53        129.65        22.15 o                         
  -1   3  11        442.86        460.39        39.93 o                         
   0   3  11        112.20         92.64        14.45 o                         
   1   3  11       4436.08       4469.95       125.25 o                         
   2   3  11        133.14        174.33        45.95 o                         
   3   3  11        598.35        774.60       120.39 o                         
  -3   4  11          9.44          1.84        20.78 o                         
  -2   4  11       1722.11       1876.59        65.18 o                         
  -1   4  11        133.73        150.34        23.23 o                         
   0   4  11       1748.50       1758.85        44.97 o                         
   1   4  11         15.38          0.60        16.18 o                         
   2   4  11        645.34        620.31       108.46 o                         
   3   4  11          0.09        -15.66        41.36 o                         
  -3   5  11       2726.57       2607.62       117.58 o                         
  -2   5  11         70.25         35.76        24.74 o                         
  -1   5  11        442.64        444.26        31.03 o                         
   0   5  11       2224.62       2151.60        50.39 o                         
   1   5  11       3086.82       3119.26       103.67 o                         
   2   5  11         11.99         37.33        29.69 o                         
   3   5  11        885.89       1017.75       341.38 o                         
  -3   6  11       2363.85       2229.24        95.23 o                         
  -2   6  11        586.51        554.33        53.52 o                         
  -1   6  11        400.41        384.88        29.22 o                         
   0   6  11        153.60        128.22        17.89 o                         
   1   6  11        232.53        250.90        36.98 o                         
   2   6  11       1167.88       1036.97        78.34 o                         
   3   6  11       1232.54       1313.68       123.33 o                         
  -3   7  11        104.42        122.59        34.05 o                         
  -2   7  11       1994.91       2054.21       101.02 o                         
  -1   7  11          1.04          7.03        11.40 o                         
   0   7  11       3925.51       3915.29        78.59 o                         
   1   7  11        590.10        535.32        49.51 o                         
   2   7  11        136.17        144.39        37.20 o                         
   3   7  11          5.58         19.39        49.01 o                         
  -3   8  11        265.47        303.09        70.45 o                         
  -2   8  11        274.58        285.06        39.75 o                         
  -1   8  11        459.50        458.85        32.62 o                         
   0   8  11         29.09         23.69        14.74 o                         
   1   8  11        354.52        334.31        55.60 o                         
   2   8  11         63.89         30.26        26.92 o                         
   3   8  11       1495.71       1216.32       119.49 o                         
  -3   9  11        226.12        187.56        49.74 o                         
  -2   9  11       2284.58       2405.35        94.23 o                         
  -1   9  11         90.28         30.97        27.11 o                         
   0   9  11        900.33        867.56        45.42 o                         
   1   9  11       1906.46       1993.17        84.07 o                         
   2   9  11        559.80        488.04        58.02 o                         
   3   9  11         50.76         66.40        56.75 o                         
  -3  10  11        184.78        209.02        49.88 o                         
  -2  10  11        338.04        351.28        58.18 o                         
  -1  10  11        181.21        206.33        29.09 o                         
   0  10  11        569.46        687.79        41.34 o                         
   1  10  11         82.46        109.79        28.35 o                         
   2  10  11         73.07        101.63        36.15 o                         
  -3  11  11        998.97        957.68        78.67 o                         
  -2  11  11         60.10         85.96        38.60 o                         
  -1  11  11        865.39        943.98        69.20 o                         
   0  11  11         50.42         57.79        23.11 o                         
   1  11  11       4521.61       4404.87       131.27 o                         
   2  11  11        427.59        344.89        50.72 o                         
  -3  12  11        124.12        155.22        41.23 o                         
  -2  12  11        285.24        235.07        54.00 o                         
  -1  12  11         47.44         80.10        27.26 o                         
   0  12  11       2332.65       2313.97       121.14 o                         
   1  12  11         11.10         22.77        38.74 o                         
   2  12  11        523.59        347.98        76.45 o                         
  -3  13  11        971.53        968.18        79.91 o                         
  -2  13  11       4272.30       3902.71       249.15 o                         
  -1  13  11        794.22        938.76       159.95 o                         
   0  13  11       2307.75       2477.45       121.48 o                         
   1  13  11       2313.03       2198.88       168.50 o                         
   2  13  11          0.97        -28.83        28.83 o                         
  -3  14  11         16.38        -10.82        29.19 o                         
  -2  14  11          0.54         -5.05        23.82 o                         
  -1  14  11       1033.37        947.97       134.53 o                         
   0  14  11         89.69        159.84        44.54 o                         
   1  14  11        143.26         83.60        42.90 o                         
   2  14  11        543.86        396.92        95.01 o                         
  -3  15  11         95.64         26.14        33.18 o                         
  -2  15  11       4158.18       4100.14       138.47 o                         
  -1  15  11        352.01        373.39        47.89 o                         
   0  15  11       1728.30       2023.13       134.78 o                         
   1  15  11          0.02          7.04        23.24 o                         
   2  15  11          6.47          9.84        28.71 o                         
  -3  16  11          3.78        -33.72        33.72 o                         
  -2  16  11        155.06         86.24        38.60 o                         
  -1  16  11         53.26        109.77        43.82 o                         
   0  16  11         97.61         89.86        41.15 o                         
   1  16  11          5.86        -18.70        22.21 o                         
   2  16  11         18.97         31.26        28.08 o                         
  -3  17  11        362.55        355.69        69.31 o                         
  -2  17  11        958.90       1214.56        93.38 o                         
  -1  17  11       1265.57       1227.78       110.39 o                         
   0  17  11         54.01         12.04        34.21 o                         
   1  17  11       1536.93       1524.75        96.75 o                         
   2  17  11          1.42        -28.37        28.37 o                         
  -2  18  11        244.71        363.05        83.62 o                         
  -1  18  11        418.53        535.70        73.75 o                         
   0  18  11        604.64        684.77       132.69 o                         
   1  18  11         11.88         24.90        27.95 o                         
   2  18  11        827.50        827.68        81.05 o                         
  -2  19  11        286.90        338.12        55.19 o                         
  -1  19  11        207.82        120.02        68.21 o                         
   0  19  11        134.76        -17.54        37.94 o                         
   1  19  11       2751.09       2870.26       119.31 o                         
   2  19  11          1.10        -31.98        31.98 o                         
  -2  20  11        178.39        116.57        50.20 o                         
  -1  20  11         60.80         61.43        43.62 o                         
   0  20  11         55.83         35.63        52.93 o                         
   1  20  11          1.17         21.23        41.69 o                         
  -2  21  11       3181.63       3425.87       177.37 o                         
  -1  21  11        119.86        121.75        51.14 o                         
   0  21  11       2888.22       3146.30       163.64 o                         
   1  21  11        260.01        267.02        64.25 o                         
  -2  22  11        211.60        168.54        59.97 o                         
  -1  22  11        820.69        923.93       226.58 o                         
   0  22  11        311.30        293.77        69.81 o                         
   1  22  11         31.60         16.26        43.56 o                         
  -1  23  11          1.93         33.10        39.79 o                         
   0  23  11        983.68       1169.25       155.76 o                         
   1  23  11        442.19        381.31        78.20 o                         
  -1  24  11         87.31        159.60        56.38 o                         
   0  24  11        234.16        240.15        93.18 o                         
   0  25  11         31.16        -10.88        50.69 o                         
  -2   0  12       1629.31       1700.03        94.54 o                         
   0   0  12       2483.88       2408.77        89.71 o                         
   2   0  12        654.28        656.67       113.31 o                         
  -3   1  12        574.61        631.12       124.12 o                         
  -2   1  12       2825.90       2785.10        80.56 o                         
  -1   1  12       1343.58       1355.31        51.19 o                         
   0   1  12         50.70         48.54        14.71 o                         
   1   1  12       7971.16       7983.61       161.03 o                         
   2   1  12          0.68         11.55        33.69 o                         
   3   1  12       1080.26       1087.34       117.75 o                         
  -3   2  12         45.08         35.78        31.09 o                         
  -2   2  12        506.22        529.28        41.45 o                         
  -1   2  12        110.69        100.70        18.01 o                         
   0   2  12       1910.07       2000.41        50.11 o                         
   1   2  12        306.91        258.48        54.58 o                         
   2   2  12       1071.47       1047.05        94.53 o                         
  -3   3  12        272.72        209.26        38.87 o                         
  -2   3  12        561.74        573.27        52.36 o                         
  -1   3  12       1466.13       1492.91        48.97 o                         
   0   3  12       1444.91       1454.07        42.86 o                         
   1   3  12         50.55         39.56        22.92 o                         
   2   3  12        280.58        282.08        78.65 o                         
  -3   4  12        945.61        962.98        72.22 o                         
  -2   4  12        677.54        702.77        58.01 o                         
  -1   4  12         66.56         69.85        17.27 o                         
   0   4  12        178.16        214.43        20.32 o                         
   1   4  12        455.46        403.12        69.59 o                         
   2   4  12          1.45        -30.96        30.96 o                         
  -3   5  12        206.58        197.72        56.62 o                         
  -2   5  12        342.92        236.44        51.98 o                         
  -1   5  12       2321.55       2331.93        78.90 o                         
   0   5  12        840.98        786.51        36.88 o                         
   1   5  12        793.39        845.46        64.88 o                         
   2   5  12        111.54         66.58        67.09 o                         
  -3   6  12         67.07         50.36        30.66 o                         
  -2   6  12       1699.55       1795.75       108.54 o                         
  -1   6  12         34.83         43.17        15.03 o                         
   0   6  12          3.91         -5.10        11.27 o                         
   1   6  12        204.95        162.88        40.68 o                         
   2   6  12        255.79        311.19        48.66 o                         
  -3   7  12       1473.15       1478.12       106.48 o                         
  -2   7  12         36.04          8.78        20.40 o                         
  -1   7  12        860.80        910.98        50.01 o                         
   0   7  12        296.31        277.23        24.71 o                         
   1   7  12       5578.37       5742.36       153.86 o                         
   2   7  12         25.57         19.74        26.64 o                         
  -3   8  12         17.08         -1.07        27.99 o                         
  -2   8  12       2907.51       2932.12        90.81 o                         
  -1   8  12         34.98         48.34        18.20 o                         
   0   8  12         66.27         81.24        18.19 o                         
   1   8  12         98.43         77.89        28.03 o                         
   2   8  12        473.77        486.00        60.82 o                         
  -3   9  12        732.61        670.38        66.84 o                         
  -2   9  12        969.23        931.99        59.84 o                         
  -1   9  12         78.17         53.94        18.97 o                         
   0   9  12        855.08        893.52        57.19 o                         
   1   9  12       3849.37       3948.32       128.42 o                         
   2   9  12          6.77         15.39        30.10 o                         
  -3  10  12        142.06        217.84        56.14 o                         
  -2  10  12        586.18        578.59        48.86 o                         
  -1  10  12        698.48        743.28        52.07 o                         
   0  10  12        425.87        497.73       103.99 o                         
   1  10  12       1687.90       1322.33        80.09 o                         
   2  10  12        148.90        140.00        41.27 o                         
  -3  11  12        281.99        305.08        63.44 o                         
  -2  11  12       2718.97       2541.38       102.27 o                         
  -1  11  12        135.85        119.59        26.39 o                         
   0  11  12       3104.00       2871.42       130.17 o                         
   1  11  12         17.08          5.43        24.12 o                         
   2  11  12         75.37         83.00        45.04 o                         
  -3  12  12          4.60         17.57        41.60 o                         
  -2  12  12        256.05        304.89        46.29 o                         
  -1  12  12       3996.39       3881.27       104.60 o                         
   0  12  12        291.25        224.02        86.10 o                         
   1  12  12         97.74        104.66        32.22 o                         
   2  12  12         71.76         44.71        36.89 o                         
  -3  13  12        156.90        122.27        54.05 o                         
  -2  13  12       2332.99       2294.99       107.00 o                         
  -1  13  12        575.57        523.56        57.88 o                         
   0  13  12       1372.54       1211.36       100.92 o                         
   1  13  12       2785.23       2855.46       110.70 o                         
   2  13  12        195.84        211.25        51.20 o                         
  -3  14  12         19.96          7.63        34.23 o                         
  -2  14  12       1332.60       1271.74        88.42 o                         
  -1  14  12        408.92        459.89        61.30 o                         
   0  14  12         14.81         27.52        30.14 o                         
   1  14  12         29.41          9.12        27.31 o                         
   2  14  12        264.80        202.96        48.38 o                         
  -3  15  12        562.22        611.14        72.06 o                         
  -2  15  12         74.89         76.20        37.46 o                         
  -1  15  12          0.81         -4.70        23.97 o                         
   0  15  12          9.45         -5.91        30.56 o                         
   1  15  12       3993.36       3987.13       142.46 o                         
   2  15  12         20.51         11.32        35.99 o                         
  -2  16  12       2437.62       2543.41       195.14 o                         
  -1  16  12         17.62         52.81        34.91 o                         
   0  16  12        203.66        225.94       129.34 o                         
   1  16  12         45.28         59.72        42.69 o                         
   2  16  12        286.61        220.89        49.41 o                         
  -2  17  12        539.45        679.44        70.32 o                         
  -1  17  12        343.64        222.27       137.91 o                         
   0  17  12       1109.43       1448.20       170.34 o                         
   1  17  12        800.24        919.51       106.16 o                         
   2  17  12        255.32        256.53        72.68 o                         
  -2  18  12        343.81        326.87        63.50 o                         
  -1  18  12       1021.81       1252.34       120.39 o                         
   0  18  12         46.37         15.28        33.32 o                         
   1  18  12         64.90        128.38        53.39 o                         
  -2  19  12       1967.43       2083.70       202.66 o                         
  -1  19  12        291.26        230.90        59.28 o                         
   0  19  12       1978.48       2423.27       166.26 o                         
   1  19  12          4.97         26.75        40.62 o                         
  -2  20  12        318.71        249.33        68.98 o                         
  -1  20  12        838.60        899.01       105.99 o                         
   0  20  12         54.47         86.85        50.08 o                         
   1  20  12        145.23        180.49        69.70 o                         
  -1  21  12         58.49         68.39        45.65 o                         
   0  21  12        670.56        627.37        90.97 o                         
   1  21  12       1877.08       1859.24       201.61 o                         
  -1  22  12        245.20        346.25        74.57 o                         
   0  22  12         92.01         20.64        48.18 o                         
  -1  23  12          8.84        -37.34        37.34 o                         
   0  23  12        179.17        114.19        54.40 o                         
  -3   0  13         68.35         31.31        43.24 o                         
  -1   0  13       8760.91       8660.30       224.01 o                         
   1   0  13        609.59        689.78        73.75 o                         
  -3   1  13        226.28        174.29        45.85 o                         
  -2   1  13        193.90        169.70        27.28 o                         
  -1   1  13       1415.93       1429.03        88.77 o                         
   0   1  13       2164.20       2253.16        56.40 o                         
   1   1  13        600.55        601.44        64.32 o                         
   2   1  13        328.99        372.33        88.67 o                         
  -3   2  13          1.80          9.01        30.22 o                         
  -2   2  13       2297.77       2219.98        88.54 o                         
  -1   2  13       4586.05       4771.89        95.99 o                         
   0   2  13       1680.39       1694.38        48.66 o                         
   1   2  13       1828.63       1942.49       157.25 o                         
   2   2  13        764.57        723.12       189.35 o                         
  -3   3  13        237.55        248.37        51.99 o                         
  -2   3  13        219.71        181.26        34.71 o                         
  -1   3  13       1091.93       1119.26        52.46 o                         
   0   3  13        448.06        390.19        28.10 o                         
   1   3  13       5456.57       5674.67       153.37 o                         
   2   3  13        165.38        209.83        53.39 o                         
  -3   4  13         14.87         13.05        29.52 o                         
  -2   4  13       6062.41       5891.47       154.80 o                         
  -1   4  13        115.66         72.88        18.30 o                         
   0   4  13        267.44        261.00        23.25 o                         
   1   4  13        191.80        157.84        51.26 o                         
   2   4  13       1539.35       1706.26       127.48 o                         
  -3   5  13        315.21        338.70        71.91 o                         
  -2   5  13         73.20         21.22        28.72 o                         
  -1   5  13        357.03        358.09        31.45 o                         
   0   5  13        364.47        415.00        36.29 o                         
   1   5  13        362.19        428.74        52.56 o                         
   2   5  13          1.69         82.12        43.24 o                         
  -3   6  13          4.09         -2.00        25.93 o                         
  -2   6  13       1336.33       1462.37        88.27 o                         
  -1   6  13       2467.71       2573.52        69.02 o                         
   0   6  13         10.11         -0.36        14.12 o                         
   1   6  13       1629.94       1500.53        87.58 o                         
   2   6  13         77.13         67.77        43.52 o                         
  -3   7  13         25.95         17.89        28.91 o                         
  -2   7  13        244.35        269.01        47.59 o                         
  -1   7  13         48.08         32.79        19.32 o                         
   0   7  13        810.72        871.93        62.14 o                         
   1   7  13         23.31        -10.19        32.97 o                         
   2   7  13         93.29          4.48        28.81 o                         
  -3   8  13          1.76          0.40        29.65 o                         
  -2   8  13        609.85        597.57        58.64 o                         
  -1   8  13       1080.88       1143.01       101.66 o                         
   0   8  13        200.67        103.11        35.85 o                         
   1   8  13       3022.05       2906.80       108.32 o                         
   2   8  13          0.40          1.14        30.46 o                         
  -3   9  13        289.85        265.06        46.25 o                         
  -2   9  13         15.14         20.10        20.85 o                         
  -1   9  13        427.27        358.52        37.19 o                         
   0   9  13        385.47        497.21        65.27 o                         
   1   9  13        590.14        514.59        55.59 o                         
   2   9  13         86.51         51.61        40.02 o                         
  -3  10  13          1.07        -12.54        24.29 o                         
  -2  10  13       4371.08       4226.96       116.34 o                         
  -1  10  13        387.58        431.64        57.89 o                         
   0  10  13        177.90        211.06        68.95 o                         
   1  10  13        108.42         84.88        28.79 o                         
   2  10  13        901.33        973.47        91.55 o                         
  -3  11  13        328.61        440.57        59.18 o                         
  -2  11  13        208.03        247.63        36.81 o                         
  -1  11  13        101.30         81.39        23.69 o                         
   0  11  13        117.63        128.22        38.91 o                         
   1  11  13       1615.03       1536.78        91.09 o                         
   2  11  13         44.67         15.28        34.24 o                         
  -3  12  13          3.73         19.00        33.48 o                         
  -2  12  13       1784.35       1870.78        91.70 o                         
  -1  12  13        585.72        565.03        49.61 o                         
   0  12  13         20.96         28.55        31.69 o                         
   1  12  13        599.04        586.03        90.96 o                         
   2  12  13        819.60        747.50        75.03 o                         
  -2  13  13         17.00          7.77        28.68 o                         
  -1  13  13         10.22         13.79        21.45 o                         
   0  13  13          5.84          8.44        32.56 o                         
   1  13  13        284.48        371.11       124.08 o                         
   2  13  13         73.37         11.92        37.94 o                         
  -2  14  13        259.82        241.92        48.25 o                         
  -1  14  13       2627.38       2528.36        94.02 o                         
   0  14  13        357.62        252.39        54.54 o                         
   1  14  13        333.49        513.73        78.52 o                         
   2  14  13        261.95        225.56        52.62 o                         
  -2  15  13         29.70          4.34        31.11 o                         
  -1  15  13        803.57        668.12        95.17 o                         
   0  15  13        305.49        335.04        65.26 o                         
   1  15  13        194.84         93.65        49.95 o                         
  -2  16  13        323.93        336.01        79.53 o                         
  -1  16  13       1935.07       2249.92       158.09 o                         
   0  16  13         14.46         34.04        35.80 o                         
   1  16  13       1160.42       1351.57       124.66 o                         
  -2  17  13         33.72         -6.52        31.67 o                         
  -1  17  13          3.14         18.42        39.27 o                         
   0  17  13        230.02        149.66        52.61 o                         
   1  17  13        653.10        721.57       212.08 o                         
  -2  18  13       3482.47       3545.78       140.49 o                         
  -1  18  13         11.97          8.52        37.02 o                         
   0  18  13         24.30         14.65        37.95 o                         
   1  18  13          5.65         34.65        44.60 o                         
  -2  19  13          2.93         10.00        34.59 o                         
  -1  19  13         25.91         26.13        42.43 o                         
   0  19  13        112.46        150.93        54.54 o                         
   1  19  13        633.63        506.16        85.32 o                         
  -1  20  13        469.36        519.51        93.56 o                         
   0  20  13          0.59          3.71        42.75 o                         
  -1  21  13        418.10        512.50        86.36 o                         
   0  21  13        316.15        281.44        65.52 o                         
   0  22  13          0.14         37.65        44.75 o                         
  -2   0  14       2911.14       2989.46       130.17 o                         
   0   0  14        611.57        608.04        49.69 o                         
   2   0  14       1625.04       1630.17       176.67 o                         
  -3   1  14       1655.50       1439.54       116.65 o                         
  -2   1  14         85.59         90.73        28.44 o                         
  -1   1  14       1334.41       1447.73        68.17 o                         
   0   1  14       1423.62       1348.27        52.53 o                         
   1   1  14        663.74        680.46        61.42 o                         
   2   1  14         29.25         17.15        39.44 o                         
  -3   2  14          6.94        -25.76        25.76 o                         
  -2   2  14       2510.12       2557.95        97.26 o                         
  -1   2  14        530.68        573.52        44.66 o                         
   0   2  14        770.11        799.75        40.53 o                         
   1   2  14         56.07         63.03        28.41 o                         
   2   2  14       1479.78       1667.10       127.55 o                         
  -3   3  14         90.49         38.94        30.45 o                         
  -2   3  14        451.14        465.02        50.97 o                         
  -1   3  14       1671.91       1727.04        75.73 o                         
   0   3  14         23.05         20.07        12.89 o                         
   1   3  14        122.60         98.09        32.83 o                         
   2   3  14         86.46         66.80        46.69 o                         
  -3   4  14          9.76         11.65        28.70 o                         
  -2   4  14         13.43        -12.17        21.32 o                         
  -1   4  14       1687.58       1815.15        59.39 o                         
   0   4  14        966.53       1044.95        51.36 o                         
   1   4  14       4029.19       4284.45       136.01 o                         
   2   4  14        180.25        162.79        82.00 o                         
  -3   5  14        142.47         62.44        40.37 o                         
  -2   5  14        115.15         72.87        32.73 o                         
  -1   5  14        166.91        198.10        26.58 o                         
   0   5  14         20.80         16.46        19.03 o                         
   1   5  14        163.22        134.35        33.35 o                         
   2   5  14        511.50        435.99        86.81 o                         
  -3   6  14         23.26         11.86        31.05 o                         
  -2   6  14       2417.45       2271.86       105.93 o                         
  -1   6  14        695.64        755.23        51.83 o                         
   0   6  14          3.80         -6.09        20.41 o                         
   1   6  14        592.75        642.90        60.88 o                         
   2   6  14       1306.05       1149.10       111.19 o                         
  -3   7  14        592.45        608.44       128.20 o                         
  -2   7  14          3.18          8.63        22.36 o                         
  -1   7  14       2238.39       2306.40        90.21 o                         
   0   7  14        385.11        362.00        58.77 o                         
   1   7  14         32.80         31.69        26.43 o                         
   2   7  14        266.70        200.20        51.13 o                         
  -3   8  14         13.25         47.34        30.66 o                         
  -2   8  14       3041.02       3086.93       129.37 o                         
  -1   8  14        244.24        225.07        32.06 o                         
   0   8  14         27.28         45.14        34.00 o                         
   1   8  14        200.67        211.13        42.46 o                         
   2   8  14       2425.97       2688.60       136.16 o                         
  -3   9  14       1065.93        833.43        98.42 o                         
  -2   9  14        282.10        348.54        47.99 o                         
  -1   9  14        838.84        835.18        57.35 o                         
   0   9  14         96.86         86.11        60.01 o                         
   1   9  14        526.94        565.57        58.96 o                         
   2   9  14         47.57         51.69        39.17 o                         
  -2  10  14        882.70        734.70        76.84 o                         
  -1  10  14       2424.95       2449.11        83.99 o                         
   0  10  14        486.09        426.35        66.15 o                         
   1  10  14       3032.09       3183.59       136.00 o                         
   2  10  14        540.50        450.78        63.94 o                         
  -2  11  14        350.23        440.40        59.70 o                         
  -1  11  14          6.81         40.49        21.42 o                         
   0  11  14        688.23        808.58        86.71 o                         
   1  11  14        318.98        241.67        54.17 o                         
  -2  12  14        316.46        313.72        42.88 o                         
  -1  12  14       2899.19       2892.96        93.84 o                         
   0  12  14          0.14         10.05        30.31 o                         
   1  12  14       1071.21       1222.40       114.37 o                         
  -2  13  14         26.57          8.71        30.34 o                         
  -1  13  14        196.71        176.97        32.65 o                         
   0  13  14        394.53        504.84        75.86 o                         
   1  13  14         24.39         15.98        39.20 o                         
  -2  14  14        736.21        914.33       121.25 o                         
  -1  14  14        622.44        415.09        65.86 o                         
   0  14  14          0.74         -1.84        32.36 o                         
   1  14  14        544.82        621.34        83.93 o                         
  -2  15  14         23.15         13.98        26.88 o                         
  -1  15  14       1060.32        921.86       119.27 o                         
   0  15  14       1085.02        893.25        96.97 o                         
   1  15  14        224.50        170.90       101.01 o                         
  -2  16  14       1282.32       1189.11       143.12 o                         
  -1  16  14        528.12        510.03        80.17 o                         
   0  16  14          0.57         10.46        36.57 o                         
   1  16  14        507.46        494.29        80.37 o                         
  -2  17  14         77.44         78.88        41.80 o                         
  -1  17  14        247.64        130.18        52.26 o                         
   0  17  14        320.18        260.52        63.52 o                         
   1  17  14         45.01         56.51        44.06 o                         
  -1  18  14       2259.53       2186.16       169.22 o                         
   0  18  14        292.26        159.03       118.53 o                         
  -1  19  14        113.55         96.41        55.04 o                         
   0  19  14        644.34        732.78        98.03 o                         
   0  20  14          7.44        -12.33        42.30 o                         
  -3   0  15         14.68         13.42        41.00 o                         
  -1   0  15        572.17        556.55        79.76 o                         
   1   0  15        321.21        327.26        74.88 o                         
  -3   1  15        600.85        455.57        68.61 o                         
  -2   1  15        202.34        127.16        65.97 o                         
  -1   1  15        789.88        790.07        53.37 o                         
   0   1  15       1972.20       1938.77        90.48 o                         
   1   1  15         73.60         72.52        29.44 o                         
   2   1  15         19.11        -19.02        48.18 o                         
  -2   2  15        340.75        417.57        51.32 o                         
  -1   2  15        443.33        402.21        59.84 o                         
   0   2  15         10.98         20.22        16.55 o                         
   1   2  15        727.21        749.28        68.47 o                         
   2   2  15        950.27        988.08       103.30 o                         
  -2   3  15        298.58        184.16        38.42 o                         
  -1   3  15       4158.12       4429.79       125.14 o                         
   0   3  15       1048.55        934.78       147.40 o                         
   1   3  15        477.46        372.73        51.64 o                         
   2   3  15        177.66        131.36        50.67 o                         
  -2   4  15        374.22        442.32        52.09 o                         
  -1   4  15         46.30         37.87        20.27 o                         
   0   4  15         10.42         10.69        18.74 o                         
   1   4  15        306.07        279.67        45.34 o                         
   2   4  15       2782.83       2868.97       153.88 o                         
  -2   5  15         28.51         31.18        24.73 o                         
  -1   5  15       3769.54       3854.26       182.86 o                         
   0   5  15        264.44        292.59        36.75 o                         
   1   5  15         63.20         22.45        29.15 o                         
  -2   6  15        319.99        361.36        46.83 o                         
  -1   6  15         35.68         26.13        23.29 o                         
   0   6  15         88.43         52.93        37.43 o                         
   1   6  15       1425.43       1442.49        91.63 o                         
  -2   7  15        347.08        341.77        47.19 o                         
  -1   7  15         35.47         41.46        20.36 o                         
   0   7  15        831.84        979.67        94.83 o                         
   1   7  15          0.08         -2.68        26.24 o                         
  -2   8  15        112.77         97.30        33.07 o                         
  -1   8  15        197.67        204.60        33.26 o                         
   0   8  15          2.84        -11.65        27.72 o                         
   1   8  15       1162.40       1212.19       147.19 o                         
  -2   9  15         93.24         85.06        32.25 o                         
  -1   9  15       2737.83       2459.27        85.38 o                         
   0   9  15        352.69        299.28        60.61 o                         
   1   9  15        262.16        239.07        59.54 o                         
  -2  10  15        181.62        121.64        37.19 o                         
  -1  10  15         65.35         79.38        25.78 o                         
   0  10  15        565.39        660.67       108.09 o                         
   1  10  15         15.09         38.23        35.90 o                         
  -2  11  15          3.42         -8.67        42.06 o                         
  -1  11  15       4648.95       4585.34       122.72 o                         
   0  11  15        176.98        160.79        59.64 o                         
   1  11  15        785.18        793.20        95.58 o                         
  -2  12  15       1462.70       1436.39       181.51 o                         
  -1  12  15        356.78        346.50        46.00 o                         
   0  12  15        100.09         74.85        61.50 o                         
   1  12  15         11.99         49.98        43.90 o                         
  -2  13  15        266.25        276.30        50.89 o                         
  -1  13  15       1475.72       1461.89        98.68 o                         
   0  13  15        218.96        208.42        92.81 o                         
   1  13  15        395.94        511.98        83.34 o                         
  -2  14  15        654.06        686.14        81.09 o                         
  -1  14  15         41.32        112.77        54.79 o                         
   0  14  15        104.88        119.00        64.11 o                         
   1  14  15        753.71        798.40        99.08 o                         
  -1  15  15         30.61         28.81        46.92 o                         
   0  15  15       1060.26       1089.87       113.03 o                         
  -1  16  15        660.67        660.55       196.80 o                         
   0  16  15        300.75        210.12       159.86 o                         
  -1  17  15       1712.44       1834.44       152.24 o                         
   0  17  15        554.29        470.64       112.15 o                         
  -2   0  16        485.92        471.06        97.66 o                         
   0   0  16       2018.71       2114.64       168.47 o                         
  -2   1  16         16.28         -7.83        29.17 o                         
  -1   1  16       5001.50       5090.91       193.01 o                         
   0   1  16        256.76        290.29        43.04 o                         
   1   1  16       3498.86       3484.48       130.11 o                         
  -2   2  16        330.32        195.85        46.39 o                         
  -1   2  16         77.83         71.99        24.51 o                         
   0   2  16        500.83        532.66        58.43 o                         
   1   2  16         18.95         34.19        36.52 o                         
  -2   3  16          5.12        -12.29        19.76 o                         
  -1   3  16        504.20        570.78        55.31 o                         
   0   3  16       1103.04       1223.13        80.35 o                         
   1   3  16        387.11        361.15        50.09 o                         
  -2   4  16          2.32         -5.57        24.08 o                         
  -1   4  16        105.67         95.54        32.13 o                         
   0   4  16         35.64         35.16        21.93 o                         
   1   4  16        152.16        115.31        49.14 o                         
  -2   5  16        444.26        464.50        56.65 o                         
  -1   5  16       1727.10       1898.99        96.09 o                         
   0   5  16       1797.59       1872.05       175.52 o                         
   1   5  16         32.17         21.85        40.55 o                         
  -2   6  16        304.80        292.09        45.79 o                         
  -1   6  16         24.22         -8.83        21.62 o                         
   0   6  16        275.58        282.45        72.31 o                         
   1   6  16        193.97        257.79       106.60 o                         
  -2   7  16         96.93        116.19        34.89 o                         
  -1   7  16       3831.75       3647.04       121.21 o                         
   0   7  16         19.76         11.07        33.10 o                         
   1   7  16        653.36        723.58        92.96 o                         
  -2   8  16         18.17         -5.22        26.17 o                         
  -1   8  16         12.21         13.94        23.60 o                         
   0   8  16        600.31        706.76        85.27 o                         
   1   8  16         36.27          7.45        39.53 o                         
  -2   9  16          8.04         36.49        29.26 o                         
  -1   9  16       2654.95       2388.82       164.06 o                         
   0   9  16        624.00        563.93        78.79 o                         
   1   9  16          9.28         12.01        37.43 o                         
  -2  10  16        195.93        153.02        47.66 o                         
  -1  10  16        116.35        181.75        41.56 o                         
   0  10  16         26.04          6.34        36.90 o                         
   1  10  16         49.62         37.80        41.62 o                         
  -1  11  16          0.26          0.07        27.40 o                         
   0  11  16       1115.96       1162.09       112.86 o                         
  -1  12  16         74.50         60.99        33.23 o                         
   0  12  16          6.13         13.42        39.74 o                         
  -1  13  16       1060.23       1171.62       106.07 o                         
   0  13  16        945.19        992.58       107.29 o                         
  -1  14  16        113.26        231.18        63.62 o                         
   0  14  16         73.38         97.20        49.94 o                         
  -1   0  17        589.06        581.43       125.24 o                         
   1   0  17        198.23        321.29        96.16 o                         
  -2   1  17         35.68         -8.67        28.63 o                         
  -1   1  17        186.25        282.10        51.10 o                         
   0   1  17        411.21        465.75        72.77 o                         
   1   1  17         20.48         12.18        33.09 o                         
  -2   2  17        384.68        309.15        58.16 o                         
  -1   2  17        684.46        589.95        59.17 o                         
   0   2  17        883.28        944.42        98.60 o                         
   1   2  17        126.72        180.11        59.09 o                         
  -2   3  17        362.43        330.99        61.08 o                         
  -1   3  17        716.10        674.86        91.79 o                         
   0   3  17        117.28         94.54        43.43 o                         
   1   3  17        189.01        134.64        81.63 o                         
  -2   4  17       1251.68       1374.09       113.82 o                         
  -1   4  17          2.21        -12.95        27.70 o                         
   0   4  17       3417.71       3819.37       169.46 o                         
  -1   5  17       1505.15       1509.84        94.08 o                         
   0   5  17        587.35        696.74       111.45 o                         
  -1   6  17        188.18        132.71        35.69 o                         
   0   6  17        712.97        635.10       163.63 o                         
  -1   7  17         12.85          1.12        35.31 o                         
   0   7  17        421.52        370.12        67.47 o                         
  -1   8  17        982.84       1083.41       104.42 o                         
   0   8  17        341.52        375.11        68.53 o                         
  -1   9  17        327.11        445.40        72.65 o                         
   0   9  17        359.15        414.69        72.12 o                         
  -1  10  17         20.60         25.92        44.73 o                         
   0  10  17       1812.00       1902.08       146.36 o                         
   0   0  18       1493.52       1651.04       197.55 o                         
  -1   1  18         22.37         73.44        29.92 o                         
   0   1  18         99.99        114.56        47.83 o                         
  -1   2  18        471.61        529.50        57.92 o                         
   0   2  18       2363.54       2754.08       230.68 o                         
  -1   3  18        162.04        145.36        72.31 o                         
                                                                                
